# Supplementary material for: Bis[1,2-bis­(dimethyl­phosphino)ethane-κ2 P,P′]rhodium(I) dichlorido[(1,2,5,6-η)-1,5-cyclo­octa­diene]rhodium(I)
Source: Acta Crystallogr Sect E Struct Rep Online. 2008 Oct 15;64(Pt 11):m1405. doi: 10.1107/S1600536808032509 (PMC2959718; doi:10.1107/S1600536808032509)
Supplement: Supplementary file 1 [file e-64-m1405-sup1.cif]

##############################################################################
###                                                                        ###
###        Electronic paper (Acta Crystallographica Section E)             ###
###                                                                        ###
##############################################################################
#                                                                            #
# This CIF contains the data in a paper accepted for publication in Acta     #
# Crystallographica Section E. It conforms to the requirements of Notes      #
# for Authors for Section E, and has been peer reviewed under the auspices   #
# of the IUCr Commission on Journals.                                        #
#                                                                            #
# Full details of the Crystallographic Information File format               #
# are given in the paper "The Crystallographic Information File (CIF):       #
# a New Standard Archive File for Crystallography" by S. R. Hall, F. H.      #
# Allen and I. D. Brown [Acta Cryst. (1991), A47, 655-685].                  #
#                                                                            #
# The current version of the core CIF dictionary is obtainable from          #
# ftp://ftp.iucr.org/pub/cif_core.dic. The current version number is 2.4.    #
#                                                                            #
# Software is freely available for graphical display of the structure(s) in  #
# this CIF.  For information consult the CIF home page http://www.iucr.org/  #
# cif/home.html                                                              #
#                                                                            #
# This file may be used for bona fide research purposes within the           #
# scientific community so long as proper attribution is given to the journal # 
# article from which it was obtained.                                        #
#                                                                            #
##############################################################################
                                             
data_I
_audit_creation_method     'WinGX routine CIF_UPDATE'
_audit_conform_dict_name     cif_core.dic
_audit_conform_dict_version     2.3
_chemical_name_systematic
;
Bis[1,2-bis(dimethylphosphino)ethane-\k^2^P,P']rhodium(I)
dichlorido[(1,2,5,6-\h)-1,5-cyclooctadiene]rhodium(I)
;
_chemical_formula_moiety     'C12 H32 P4 Rh +, C8 H12 Cl2 Rh -'
_chemical_formula_sum     'C20 H44 Cl2 P4 Rh2'
_chemical_formula_iupac     '[Rh (C6 H16 P2)2] [Rh Cl2 (C8 H12)]'
_chemical_formula_weight     685.15
_symmetry_cell_setting     triclinic
_symmetry_space_group_name_H-M     'P -1'
_symmetry_space_group_name_Hall     '-P 1'
loop_
    _symmetry_equiv_pos_as_xyz
    'x, y, z'
    '-x, -y, -z'
_cell_length_a     10.4972(2)
_cell_length_b     11.2873(4)
_cell_length_c     13.0884(4)
_cell_angle_alpha     71.657(3)
_cell_angle_beta     80.388(2)
_cell_angle_gamma     68.346(3)
_cell_volume     1365.83(8)
_cell_formula_units_Z     2
_cell_measurement_reflns_used     19365
_cell_measurement_theta_min     2.7239
_cell_measurement_theta_max     32.5116
_cell_measurement_temperature     130(2)
_exptl_crystal_description     plates
_exptl_crystal_colour     orange
_exptl_crystal_size_max     0.4
_exptl_crystal_size_mid     0.2
_exptl_crystal_size_min     0.2
_exptl_crystal_density_diffrn     1.666
_exptl_crystal_density_method     'not measured'
_exptl_crystal_F_000     696
_exptl_absorpt_coefficient_mu     1.645
_exptl_absorpt_correction_type     multi-scan
_exptl_absorpt_process_details     '(CrysAlis RED; Oxford Diffraction, 2008)'
_exptl_absorpt_correction_T_min     0.648
_exptl_absorpt_correction_T_max     0.720
_exptl_special_details
;
;
_diffrn_ambient_temperature     130(2)
_diffrn_radiation_type     MoK\a
_diffrn_radiation_wavelength     0.71073
_diffrn_radiation_monochromator     graphite
_diffrn_measurement_device_type     'Oxford Diffraction CCD Xcalibur S'
_diffrn_measurement_method     '\w and \f scans'
_diffrn_detector_area_resol_mean     16.356
_diffrn_reflns_number     40667
_diffrn_reflns_av_R_equivalents     0.027
_diffrn_reflns_theta_min     2.73
_diffrn_reflns_theta_max     30.51
_diffrn_reflns_theta_full     30.51
_diffrn_measured_fraction_theta_max     0.998
_diffrn_measured_fraction_theta_full     0.998
_diffrn_reflns_limit_h_min     -14
_diffrn_reflns_limit_h_max     14
_diffrn_reflns_limit_k_min     -16
_diffrn_reflns_limit_k_max     16
_diffrn_reflns_limit_l_min     -18
_diffrn_reflns_limit_l_max     18
_refine_special_details
;
Refinement of <i>F</i>^2^ against ALL reflections. The weighted <i>R</i>-factor
<i>wR</i> and goodness of fit <i>S</i> are based on <i>F</i>^2^, conventional
<i>R</i>-factors <i>R</i> are based on <i>F</i>, with <i>F</i> set to zero for
negative <i>F</i>^2^. The threshold expression of <i>F</i>^2^ >
\s(<i>F</i>^2^) is used only for calculating <i>R</i>-factors(gt) <i>etc</i>.
and is not relevant to the choice of reflections for refinement.
<i>R</i>-factors based on <i>F</i>^2^ are statistically about twice as large
as those based on <i>F</i>, and <i>R</i>- factors based on ALL data will be
even larger.
;
_reflns_number_total     8309
_reflns_number_gt     6991
_reflns_threshold_expression     I>2\s(I)
_refine_ls_structure_factor_coef     Fsqd
_refine_ls_matrix_type     full
_refine_ls_R_factor_all     0.0292
_refine_ls_R_factor_gt     0.0218
_refine_ls_wR_factor_gt     0.0509
_refine_ls_wR_factor_ref     0.0521
_refine_ls_goodness_of_fit_ref     1.013
_refine_ls_restrained_S_all     1.013
_refine_ls_number_reflns     8309
_refine_ls_number_parameters     264
_refine_ls_number_restraints     0
_refine_ls_hydrogen_treatment     constr
_refine_ls_weighting_scheme     calc
_refine_ls_weighting_details
                 'calc w=1/[\s^2^(Fo^2^)+(0.0295P)^2^] where P=(Fo^2^+2Fc^2^)/3'
_atom_sites_solution_hydrogens     geom
_atom_sites_solution_primary     direct
_atom_sites_solution_secondary     difmap
_refine_ls_shift/su_max     0.003
_refine_ls_shift/su_mean     0
_refine_diff_density_max     1.061
_refine_diff_density_min     -0.739
_refine_ls_extinction_method     none
loop_
    _atom_type_symbol
    _atom_type_description
    _atom_type_scat_dispersion_real
    _atom_type_scat_dispersion_imag
    _atom_type_scat_source
    C C 0.0033 0.0016 'International Tables Vol C Tables 4.2.6.8 and 6.1.1.4'
    H H 0 0 'International Tables Vol C Tables 4.2.6.8 and 6.1.1.4'
    P P 0.1023 0.0942 'International Tables Vol C Tables 4.2.6.8 and 6.1.1.4'
    Cl Cl 0.1484 0.1585 'International Tables Vol C Tables 4.2.6.8 and 6.1.1.4'
    Rh Rh -1.1178 0.9187 'International Tables Vol C Tables 4.2.6.8 and 6.1.1.4'
_computing_data_collection
;
CrysAlis CCD (Oxford Diffraction, 2008)
;
_computing_cell_refinement
;
CrysAlis RED  (Oxford Diffraction, 2008)
;
_computing_data_reduction
;
CrysAlis RED (Oxford Diffraction, 2008)
;
_computing_structure_solution     'SHELXS97 (Sheldrick, 2008)'
_computing_structure_refinement     'SHELXL97 (Sheldrick, 2008)'
_computing_molecular_graphics     'ORTEP-3 (Farrugia, 1997)'
_computing_publication_material     'SHELXL97 (Sheldrick, 2008)'
loop_
    _atom_site_type_symbol
    _atom_site_label
    _atom_site_fract_x
    _atom_site_fract_y
    _atom_site_fract_z
    _atom_site_U_iso_or_equiv
    _atom_site_adp_type
    _atom_site_calc_flag
    _atom_site_refinement_flags
    _atom_site_occupancy
    _atom_site_disorder_assembly
    _atom_site_disorder_group
    Rh Rh1 0 0 0 0.01449(4) Uani d S 1 . .
    Rh Rh2 0.5 0.5 0.5 0.01465(4) Uani d S 1 . .
    Rh Rh3 0.789115(13) 0.818563(12) 0.730707(9) 0.01649(4) Uani d . 1 . .
    Cl Cl2 0.64019(5) 0.72031(4) 0.85695(3) 0.02505(9) Uani d . 1 . .
    Cl Cl1 0.97386(5) 0.61380(4) 0.76211(4) 0.02901(10) Uani d . 1 . .
    P P1 0.01483(5) -0.21735(4) 0.05439(3) 0.01713(8) Uani d . 1 . .
    P P2 0.22397(4) -0.08105(4) -0.05722(3) 0.01782(9) Uani d . 1 . .
    P P3 0.31544(5) 0.44601(4) 0.48695(3) 0.01834(9) Uani d . 1 . .
    P P4 0.54933(5) 0.49466(4) 0.32464(3) 0.01772(9) Uani d . 1 . .
    C C2 0.0328(2) -0.28727(18) 0.19860(13) 0.0246(4) Uani d . 1 . .
    H H2A -0.053 -0.2473 0.2371 0.037 Uiso calc R 1 . .
    H H2B 0.1077 -0.2689 0.2193 0.037 Uiso calc R 1 . .
    H H2C 0.0535 -0.3834 0.2174 0.037 Uiso calc R 1 . .
    C C12 0.6066(2) 0.6161(2) 0.21891(14) 0.0298(4) Uani d . 1 . .
    H H12A 0.7035 0.5997 0.2264 0.045 Uiso calc R 1 . .
    H H12B 0.5515 0.7054 0.2249 0.045 Uiso calc R 1 . .
    H H12C 0.5958 0.6089 0.1484 0.045 Uiso calc R 1 . .
    C C3 0.17446(19) -0.31739(18) -0.00272(15) 0.0271(4) Uani d . 1 . .
    H H3A 0.2007 -0.4108 0.0419 0.033 Uiso calc R 1 . .
    H H3B 0.1612 -0.315 -0.0766 0.033 Uiso calc R 1 . .
    C C5 0.25655(19) -0.05513(19) -0.20196(13) 0.0266(4) Uani d . 1 . .
    H H5A 0.2371 0.0397 -0.2374 0.04 Uiso calc R 1 . .
    H H5B 0.1972 -0.0871 -0.2288 0.04 Uiso calc R 1 . .
    H H5C 0.3529 -0.104 -0.2177 0.04 Uiso calc R 1 . .
    C C8 0.15174(19) 0.5794(2) 0.48305(16) 0.0299(4) Uani d . 1 . .
    H H8A 0.1616 0.6622 0.4348 0.045 Uiso calc R 1 . .
    H H8B 0.1222 0.5899 0.5557 0.045 Uiso calc R 1 . .
    H H8C 0.0831 0.5583 0.4565 0.045 Uiso calc R 1 . .
    C C10 0.39535(18) 0.50045(19) 0.27240(13) 0.0235(4) Uani d . 1 . .
    H H10A 0.3298 0.5924 0.2545 0.028 Uiso calc R 1 . .
    H H10B 0.4201 0.4707 0.206 0.028 Uiso calc R 1 . .
    C C7 0.2741(2) 0.3057(2) 0.58132(15) 0.0320(4) Uani d . 1 . .
    H H7A 0.2321 0.3284 0.6484 0.048 Uiso calc R 1 . .
    H H7B 0.3583 0.2286 0.5967 0.048 Uiso calc R 1 . .
    H H7C 0.2097 0.2847 0.5496 0.048 Uiso calc R 1 . .
    C C11 0.6754(2) 0.34147(19) 0.30462(15) 0.0287(4) Uani d . 1 . .
    H H11A 0.6793 0.3424 0.229 0.043 Uiso calc R 1 . .
    H H11B 0.6492 0.2661 0.3511 0.043 Uiso calc R 1 . .
    H H11C 0.7657 0.3332 0.3228 0.043 Uiso calc R 1 . .
    C C1 -0.1096(2) -0.27999(19) 0.02981(16) 0.0315(4) Uani d . 1 . .
    H H1A -0.0742 -0.3772 0.0521 0.047 Uiso calc R 1 . .
    H H1B -0.1262 -0.2484 -0.0472 0.047 Uiso calc R 1 . .
    H H1C -0.1958 -0.2483 0.0713 0.047 Uiso calc R 1 . .
    C C9 0.32987(19) 0.41001(19) 0.35813(13) 0.0237(4) Uani d . 1 . .
    H H9A 0.3868 0.3161 0.3647 0.028 Uiso calc R 1 . .
    H H9B 0.2377 0.4245 0.3374 0.028 Uiso calc R 1 . .
    C C13 0.65456(18) 1.01014(17) 0.73195(14) 0.0242(4) Uani d . 1 . .
    H H13 0.5873 1.0124 0.7958 0.029 Uiso calc R 1 . .
    C C14 0.62098(18) 0.96957(18) 0.65258(14) 0.0243(4) Uani d . 1 . .
    H H14 0.5339 0.9486 0.6703 0.029 Uiso calc R 1 . .
    C C15 0.6539(2) 1.0163(2) 0.53370(15) 0.0316(4) Uani d . 1 . .
    H H15A 0.5932 1.109 0.5054 0.038 Uiso calc R 1 . .
    H H15B 0.635 0.961 0.4966 0.038 Uiso calc R 1 . .
    C C19 0.8837(2) 1.04352(18) 0.71184(16) 0.0273(4) Uani d . 1 . .
    H H19A 0.9289 1.1046 0.662 0.033 Uiso calc R 1 . .
    H H19B 0.9108 1.0257 0.7856 0.033 Uiso calc R 1 . .
    C C18 0.93356(18) 0.91525(17) 0.68116(14) 0.0214(3) Uani d . 1 . .
    H H18 1.0286 0.8572 0.7029 0.026 Uiso calc R 1 . .
    C C6 0.3591(2) -0.0369(2) -0.02436(17) 0.0354(5) Uani d . 1 . .
    H H6A 0.4487 -0.0996 -0.0395 0.053 Uiso calc R 1 . .
    H H6B 0.3484 -0.0403 0.0522 0.053 Uiso calc R 1 . .
    H H6C 0.3529 0.053 -0.0681 0.053 Uiso calc R 1 . .
    C C20 0.72756(19) 1.11091(18) 0.70816(16) 0.0298(4) Uani d . 1 . .
    H H20A 0.6943 1.1626 0.7618 0.036 Uiso calc R 1 . .
    H H20B 0.705 1.1734 0.6359 0.036 Uiso calc R 1 . .
    C C17 0.89609(18) 0.89728(18) 0.59071(13) 0.0222(3) Uani d . 1 . .
    H H17 0.969 0.8289 0.56 0.027 Uiso calc R 1 . .
    C C4 0.28710(19) -0.26187(18) -0.00563(14) 0.0268(4) Uani d . 1 . .
    H H4A 0.3663 -0.2996 -0.0524 0.032 Uiso calc R 1 . .
    H H4B 0.3186 -0.2876 0.0679 0.032 Uiso calc R 1 . .
    C C16 0.80332(19) 1.0096(2) 0.50800(14) 0.0303(4) Uani d . 1 . .
    H H16A 0.8334 0.996 0.4355 0.036 Uiso calc R 1 . .
    H H16B 0.811 1.0947 0.5071 0.036 Uiso calc R 1 . .
loop_
    _atom_site_aniso_label
    _atom_site_aniso_U_11
    _atom_site_aniso_U_22
    _atom_site_aniso_U_33
    _atom_site_aniso_U_12
    _atom_site_aniso_U_13
    _atom_site_aniso_U_23
    Rh1 0.01354(9) 0.01490(8) 0.01477(7) -0.00652(7) 0.00139(6) -0.00282(6)
    Rh2 0.01290(9) 0.01807(8) 0.01478(7) -0.00699(7) 0.00143(6) -0.00598(6)
    Rh3 0.01552(7) 0.01655(6) 0.01915(6) -0.00667(5) 0.00059(5) -0.00661(5)
    Cl2 0.0255(2) 0.0272(2) 0.02541(19) -0.01429(18) 0.00422(16) -0.00774(16)
    Cl1 0.0233(2) 0.01754(19) 0.0422(2) -0.00484(17) -0.00048(19) -0.00613(17)
    P1 0.0186(2) 0.01635(19) 0.01718(17) -0.00832(17) 0.00025(15) -0.00343(15)
    P2 0.0150(2) 0.0210(2) 0.01775(17) -0.00742(17) 0.00198(15) -0.00553(15)
    P3 0.0162(2) 0.0212(2) 0.02015(18) -0.00926(18) 0.00094(16) -0.00652(16)
    P4 0.0175(2) 0.0198(2) 0.01589(17) -0.00665(17) 0.00181(15) -0.00596(15)
    C2 0.0313(11) 0.0228(8) 0.0199(7) -0.0120(8) -0.0015(7) -0.0026(6)
    C12 0.0336(11) 0.0341(10) 0.0217(8) -0.0182(9) 0.0029(7) -0.0018(7)
    C3 0.0291(11) 0.0182(8) 0.0290(8) -0.0050(7) 0.0062(7) -0.0071(7)
    C5 0.0250(10) 0.0310(10) 0.0191(7) -0.0071(8) 0.0036(7) -0.0061(7)
    C8 0.0185(10) 0.0346(10) 0.0357(10) -0.0074(8) 0.0003(8) -0.0113(8)
    C10 0.0229(10) 0.0284(9) 0.0204(7) -0.0084(8) -0.0037(7) -0.0076(7)
    C7 0.0364(12) 0.0341(10) 0.0317(9) -0.0238(9) 0.0007(8) -0.0046(8)
    C11 0.0276(11) 0.0274(9) 0.0276(8) -0.0040(8) 0.0035(7) -0.0119(7)
    C1 0.0352(12) 0.0270(9) 0.0384(10) -0.0170(9) -0.0101(9) -0.0054(8)
    C9 0.0228(10) 0.0296(9) 0.0251(8) -0.0124(8) -0.0025(7) -0.0115(7)
    C13 0.0195(9) 0.0194(8) 0.0308(8) -0.0046(7) 0.0067(7) -0.0094(7)
    C14 0.0144(9) 0.0271(9) 0.0273(8) -0.0067(7) 0.0008(7) -0.0035(7)
    C15 0.0220(10) 0.0426(12) 0.0264(8) -0.0129(9) -0.0045(7) -0.0003(8)
    C19 0.0282(11) 0.0218(9) 0.0360(9) -0.0126(8) -0.0015(8) -0.0087(7)
    C18 0.0149(9) 0.0188(8) 0.0301(8) -0.0067(7) 0.0004(7) -0.0061(7)
    C6 0.0204(10) 0.0505(13) 0.0474(12) -0.0162(10) 0.0028(9) -0.0270(10)
    C20 0.0277(11) 0.0203(8) 0.0416(10) -0.0077(8) 0.0041(8) -0.0125(8)
    C17 0.0167(9) 0.0251(8) 0.0232(7) -0.0085(7) 0.0054(6) -0.0060(7)
    C4 0.0211(10) 0.0230(9) 0.0262(8) -0.0026(7) 0.0035(7) -0.0015(7)
    C16 0.0235(10) 0.0387(11) 0.0234(8) -0.0114(9) 0.0005(7) -0.0011(8)
_geom_special_details
;
All e.s.d.'s (except the e.s.d. in the dihedral angle between two l.s. planes)
are estimated using the full covariance matrix. The cell e.s.d.'s are taken
into account individually in the estimation of e.s.d.'s in distances, angles
and torsion angles; correlations between e.s.d.'s in cell parameters are only
used when they are defined by crystal symmetry. An approximate (isotropic)
treatment of cell e.s.d.'s is used for estimating e.s.d.'s involving l.s.
planes.
;
loop_
    _geom_bond_atom_site_label_1
    _geom_bond_atom_site_label_2
    _geom_bond_site_symmetry_2
    _geom_bond_distance
    _geom_bond_publ_flag
    Rh1 P2 . 2.2762(4) ?
    Rh1 P2 2 2.2762(4) ?
    Rh1 P1 . 2.2815(4) ?
    Rh1 P1 2 2.2815(4) ?
    Rh2 P3 2_666 2.2807(4) ?
    Rh2 P3 . 2.2807(4) ?
    Rh2 P4 . 2.2819(4) ?
    Rh2 P4 2_666 2.2819(4) ?
    Rh3 C14 . 2.0860(18) ?
    Rh3 C18 . 2.0876(17) ?
    Rh3 C13 . 2.1051(17) ?
    Rh3 C17 . 2.1053(16) ?
    Rh3 Cl1 . 2.3732(5) ?
    Rh3 Cl2 . 2.3807(4) ?
    P1 C1 . 1.8096(18) ?
    P1 C2 . 1.8145(17) ?
    P1 C3 . 1.8326(18) ?
    P2 C5 . 1.8167(16) ?
    P2 C6 . 1.8177(19) ?
    P2 C4 . 1.8288(18) ?
    P3 C8 . 1.8150(19) ?
    P3 C7 . 1.8214(19) ?
    P3 C9 . 1.8251(17) ?
    P4 C11 . 1.8138(18) ?
    P4 C12 . 1.8146(18) ?
    P4 C10 . 1.8295(18) ?
    C2 H2A . 0.98 ?
    C2 H2B . 0.98 ?
    C2 H2C . 0.98 ?
    C12 H12A . 0.98 ?
    C12 H12B . 0.98 ?
    C12 H12C . 0.98 ?
    C3 C4 . 1.520(3) ?
    C3 H3A . 0.99 ?
    C3 H3B . 0.99 ?
    C5 H5A . 0.98 ?
    C5 H5B . 0.98 ?
    C5 H5C . 0.98 ?
    C8 H8A . 0.98 ?
    C8 H8B . 0.98 ?
    C8 H8C . 0.98 ?
    C10 C9 . 1.521(2) ?
    C10 H10A . 0.99 ?
    C10 H10B . 0.99 ?
    C7 H7A . 0.98 ?
    C7 H7B . 0.98 ?
    C7 H7C . 0.98 ?
    C11 H11A . 0.98 ?
    C11 H11B . 0.98 ?
    C11 H11C . 0.98 ?
    C1 H1A . 0.98 ?
    C1 H1B . 0.98 ?
    C1 H1C . 0.98 ?
    C9 H9A . 0.99 ?
    C9 H9B . 0.99 ?
    C13 C14 . 1.398(2) ?
    C13 C20 . 1.523(2) ?
    C13 H13 . 1 ?
    C14 C15 . 1.502(2) ?
    C14 H14 . 1 ?
    C15 C16 . 1.526(3) ?
    C15 H15A . 0.99 ?
    C15 H15B . 0.99 ?
    C19 C18 . 1.506(2) ?
    C19 C20 . 1.534(3) ?
    C19 H19A . 0.99 ?
    C19 H19B . 0.99 ?
    C18 C17 . 1.401(2) ?
    C18 H18 . 1 ?
    C6 H6A . 0.98 ?
    C6 H6B . 0.98 ?
    C6 H6C . 0.98 ?
    C20 H20A . 0.99 ?
    C20 H20B . 0.99 ?
    C17 C16 . 1.518(2) ?
    C17 H17 . 1 ?
    C4 H4A . 0.99 ?
    C4 H4B . 0.99 ?
    C16 H16A . 0.99 ?
    C16 H16B . 0.99 ?
loop_
    _geom_angle_atom_site_label_1
    _geom_angle_atom_site_label_2
    _geom_angle_atom_site_label_3
    _geom_angle_site_symmetry_1
    _geom_angle_site_symmetry_3
    _geom_angle
    _geom_angle_publ_flag
    P2 Rh1 P2 . 2 180.00(2) ?
    P2 Rh1 P1 . . 84.146(16) ?
    P2 Rh1 P1 2 . 95.854(16) ?
    P2 Rh1 P1 . 2 95.854(16) ?
    P2 Rh1 P1 2 2 84.146(16) ?
    P1 Rh1 P1 . 2 180 ?
    P3 Rh2 P3 2_666 . 180.000(7) ?
    P3 Rh2 P4 2_666 . 95.774(15) ?
    P3 Rh2 P4 . . 84.226(15) ?
    P3 Rh2 P4 2_666 2_666 84.226(15) ?
    P3 Rh2 P4 . 2_666 95.774(15) ?
    P4 Rh2 P4 . 2_666 180 ?
    C14 Rh3 C18 . . 98.94(7) ?
    C14 Rh3 C13 . . 38.96(7) ?
    C18 Rh3 C13 . . 82.54(7) ?
    C14 Rh3 C17 . . 81.97(7) ?
    C18 Rh3 C17 . . 39.04(7) ?
    C13 Rh3 C17 . . 90.89(7) ?
    C14 Rh3 Cl1 . . 156.67(5) ?
    C18 Rh3 Cl1 . . 88.31(5) ?
    C13 Rh3 Cl1 . . 163.98(5) ?
    C17 Rh3 Cl1 . . 90.22(5) ?
    C14 Rh3 Cl2 . . 90.68(5) ?
    C18 Rh3 Cl2 . . 155.46(5) ?
    C13 Rh3 Cl2 . . 91.23(5) ?
    C17 Rh3 Cl2 . . 165.43(5) ?
    Cl1 Rh3 Cl2 . . 91.696(16) ?
    C1 P1 C2 . . 102.79(9) ?
    C1 P1 C3 . . 101.99(9) ?
    C2 P1 C3 . . 103.04(9) ?
    C1 P1 Rh1 . . 125.04(7) ?
    C2 P1 Rh1 . . 111.70(6) ?
    C3 P1 Rh1 . . 109.87(6) ?
    C5 P2 C6 . . 101.34(9) ?
    C5 P2 C4 . . 102.65(9) ?
    C6 P2 C4 . . 102.09(10) ?
    C5 P2 Rh1 . . 115.55(6) ?
    C6 P2 Rh1 . . 123.10(7) ?
    C4 P2 Rh1 . . 109.57(6) ?
    C8 P3 C7 . . 101.85(10) ?
    C8 P3 C9 . . 103.17(9) ?
    C7 P3 C9 . . 102.03(9) ?
    C8 P3 Rh2 . . 114.62(7) ?
    C7 P3 Rh2 . . 123.37(7) ?
    C9 P3 Rh2 . . 109.43(6) ?
    C11 P4 C12 . . 100.84(9) ?
    C11 P4 C10 . . 102.58(9) ?
    C12 P4 C10 . . 103.19(9) ?
    C11 P4 Rh2 . . 115.09(6) ?
    C12 P4 Rh2 . . 124.40(6) ?
    C10 P4 Rh2 . . 108.19(5) ?
    P1 C2 H2A . . 109.5 ?
    P1 C2 H2B . . 109.5 ?
    H2A C2 H2B . . 109.5 ?
    P1 C2 H2C . . 109.5 ?
    H2A C2 H2C . . 109.5 ?
    H2B C2 H2C . . 109.5 ?
    P4 C12 H12A . . 109.5 ?
    P4 C12 H12B . . 109.5 ?
    H12A C12 H12B . . 109.5 ?
    P4 C12 H12C . . 109.5 ?
    H12A C12 H12C . . 109.5 ?
    H12B C12 H12C . . 109.5 ?
    C4 C3 P1 . . 108.96(12) ?
    C4 C3 H3A . . 109.9 ?
    P1 C3 H3A . . 109.9 ?
    C4 C3 H3B . . 109.9 ?
    P1 C3 H3B . . 109.9 ?
    H3A C3 H3B . . 108.3 ?
    P2 C5 H5A . . 109.5 ?
    P2 C5 H5B . . 109.5 ?
    H5A C5 H5B . . 109.5 ?
    P2 C5 H5C . . 109.5 ?
    H5A C5 H5C . . 109.5 ?
    H5B C5 H5C . . 109.5 ?
    P3 C8 H8A . . 109.5 ?
    P3 C8 H8B . . 109.5 ?
    H8A C8 H8B . . 109.5 ?
    P3 C8 H8C . . 109.5 ?
    H8A C8 H8C . . 109.5 ?
    H8B C8 H8C . . 109.5 ?
    C9 C10 P4 . . 108.60(12) ?
    C9 C10 H10A . . 110 ?
    P4 C10 H10A . . 110 ?
    C9 C10 H10B . . 110 ?
    P4 C10 H10B . . 110 ?
    H10A C10 H10B . . 108.4 ?
    P3 C7 H7A . . 109.5 ?
    P3 C7 H7B . . 109.5 ?
    H7A C7 H7B . . 109.5 ?
    P3 C7 H7C . . 109.5 ?
    H7A C7 H7C . . 109.5 ?
    H7B C7 H7C . . 109.5 ?
    P4 C11 H11A . . 109.5 ?
    P4 C11 H11B . . 109.5 ?
    H11A C11 H11B . . 109.5 ?
    P4 C11 H11C . . 109.5 ?
    H11A C11 H11C . . 109.5 ?
    H11B C11 H11C . . 109.5 ?
    P1 C1 H1A . . 109.5 ?
    P1 C1 H1B . . 109.5 ?
    H1A C1 H1B . . 109.5 ?
    P1 C1 H1C . . 109.5 ?
    H1A C1 H1C . . 109.5 ?
    H1B C1 H1C . . 109.5 ?
    C10 C9 P3 . . 109.25(11) ?
    C10 C9 H9A . . 109.8 ?
    P3 C9 H9A . . 109.8 ?
    C10 C9 H9B . . 109.8 ?
    P3 C9 H9B . . 109.8 ?
    H9A C9 H9B . . 108.3 ?
    C14 C13 C20 . . 123.88(16) ?
    C14 C13 Rh3 . . 69.78(10) ?
    C20 C13 Rh3 . . 113.15(12) ?
    C14 C13 H13 . . 114.1 ?
    C20 C13 H13 . . 114.1 ?
    Rh3 C13 H13 . . 114.1 ?
    C13 C14 C15 . . 125.14(16) ?
    C13 C14 Rh3 . . 71.26(10) ?
    C15 C14 Rh3 . . 111.50(12) ?
    C13 C14 H14 . . 113.8 ?
    C15 C14 H14 . . 113.8 ?
    Rh3 C14 H14 . . 113.8 ?
    C14 C15 C16 . . 112.46(15) ?
    C14 C15 H15A . . 109.1 ?
    C16 C15 H15A . . 109.1 ?
    C14 C15 H15B . . 109.1 ?
    C16 C15 H15B . . 109.1 ?
    H15A C15 H15B . . 107.8 ?
    C18 C19 C20 . . 112.53(15) ?
    C18 C19 H19A . . 109.1 ?
    C20 C19 H19A . . 109.1 ?
    C18 C19 H19B . . 109.1 ?
    C20 C19 H19B . . 109.1 ?
    H19A C19 H19B . . 107.8 ?
    C17 C18 C19 . . 125.41(17) ?
    C17 C18 Rh3 . . 71.16(9) ?
    C19 C18 Rh3 . . 111.01(12) ?
    C17 C18 H18 . . 113.8 ?
    C19 C18 H18 . . 113.8 ?
    Rh3 C18 H18 . . 113.8 ?
    P2 C6 H6A . . 109.5 ?
    P2 C6 H6B . . 109.5 ?
    H6A C6 H6B . . 109.5 ?
    P2 C6 H6C . . 109.5 ?
    H6A C6 H6C . . 109.5 ?
    H6B C6 H6C . . 109.5 ?
    C13 C20 C19 . . 111.66(15) ?
    C13 C20 H20A . . 109.3 ?
    C19 C20 H20A . . 109.3 ?
    C13 C20 H20B . . 109.3 ?
    C19 C20 H20B . . 109.3 ?
    H20A C20 H20B . . 107.9 ?
    C18 C17 C16 . . 122.95(16) ?
    C18 C17 Rh3 . . 69.79(9) ?
    C16 C17 Rh3 . . 113.68(11) ?
    C18 C17 H17 . . 114.2 ?
    C16 C17 H17 . . 114.2 ?
    Rh3 C17 H17 . . 114.2 ?
    C3 C4 P2 . . 110.47(13) ?
    C3 C4 H4A . . 109.6 ?
    P2 C4 H4A . . 109.6 ?
    C3 C4 H4B . . 109.6 ?
    P2 C4 H4B . . 109.6 ?
    H4A C4 H4B . . 108.1 ?
    C17 C16 C15 . . 111.14(15) ?
    C17 C16 H16A . . 109.4 ?
    C15 C16 H16A . . 109.4 ?
    C17 C16 H16B . . 109.4 ?
    C15 C16 H16B . . 109.4 ?
    H16A C16 H16B . . 108 ?
data_global
_journal_date_recd_electronic     2008-08-28
_journal_date_accepted     2008-10-08
_journal_name_full     'Acta Crystallographica, Section E'
_journal_year     2008
_journal_volume     64
_journal_issue     11
_journal_page_first     m1405
_journal_page_last     m1405
_journal_paper_category     QM
_journal_coeditor_code     PV2102
_publ_contact_author_name     'Dirk Steinborn'
_publ_contact_author_address
;
Institut f\"ur Chemie,
Martin-Luther-Universit\"at Halle-Wittenberg,
Kurt-Mothes-Stra\&se 2,
D-06120 Halle,
Germany
;
_publ_contact_author_email     'steinborn@chemie.uni-halle.de'
_publ_contact_author_fax     '0345-5527028 '
_publ_contact_author_phone     '+49 (3) 345 55 25620'
_publ_section_title
;
Bis[1,2-bis(dimethylphosphino)ethane-\k^2^<i>P</i>,<i>P</i>']rhodium(I)
dichlorido[(1,2,5,6-\h)-1,5-cyclooctadiene]rhodium(I)
;
loop_
    _publ_author_name
    _publ_author_footnote
    _publ_author_address
    'Block, Michael' .
;
Institut f\"ur Chemie,
Martin-Luther-Universit\"at Halle-Wittenberg,
Kurt-Mothes-Strasse 2,
D-06120 Halle,
Germany
;
    'G\'omez-Ruiz, Santiago' .
;
Departamento de Qu\'imica Inorg\'anica y Anal\'itica,
ESCET,
Universidad Rey Juan Carlos,
28933 M\'ostoles,
Madrid,
Spain
;
    'Steinborn, Dirk' .
;
Institut f\"ur Chemie,
Martin-Luther-Universit\"at Halle-Wittenberg,
Kurt-Mothes-Strasse 2,
D-06120 Halle,
Germany
;
