# Supplementary material for: Bis[1,2-bis­(dimethyl­phosphino)ethane-κ2 P,P′]rhodium(I) dichlorido[(1,2,5,6-η)-1,5-cyclo­octa­diene]rhodium(I)
Source: Acta Crystallogr Sect E Struct Rep Online. 2008 Oct 15;64(Pt 11):m1405. doi: 10.1107/S1600536808032509 (PMC2959718; doi:10.1107/S1600536808032509)
Supplement: Supplementary file 2 [file e-64-m1405-Isup2.hkl]

#
# h,k,l, Fc-squared, Fo-squared, sigma(Fo-squared) and status flag
#
data_I
_shelx_title ' x0532fin in P-1'
_shelx_refln_list_code          4
_shelx_F_calc_maximum      241.63
_exptl_crystal_F_000       696.00
_reflns_d_resolution_high  0.7000
 
loop_
 _symmetry_equiv_pos_as_xyz
 'x, y, z'
 '-x, -y, -z'
 
_cell_length_a    10.4972
_cell_length_b    11.2873
_cell_length_c    13.0884
_cell_angle_alpha  71.657
_cell_angle_beta   80.388
_cell_angle_gamma  68.346
 
_shelx_F_squared_multiplier     1.000
 
loop_
 _refln_index_h
 _refln_index_k
 _refln_index_l
 _refln_F_squared_calc
 _refln_F_squared_meas
 _refln_F_squared_sigma
 _refln_observed_status
   2   0   0      386.70      359.35      8.46 o
   3   0   0     3506.07     4058.06     25.48 o
   4   0   0     8871.85     8487.79     48.96 o
   5   0   0     6112.61     6024.14     26.17 o
   6   0   0     6351.87     6256.09     44.46 o
   7   0   0     2551.51     2529.97     35.66 o
   8   0   0     1121.22     1057.26     27.47 o
   9   0   0     3510.31     3638.26     50.91 o
  10   0   0     2564.77     2690.93     56.37 o
  11   0   0       31.98       54.37     28.29 o
  12   0   0       48.06       78.34     30.22 o
  13   0   0       15.04       22.85     33.44 o
 -13   1   0       47.29       41.07     52.97 o
 -12   1   0       84.21       67.73     32.56 o
 -11   1   0     2218.01     2194.42     74.27 o
 -10   1   0      508.99      474.77     30.11 o
  -9   1   0      908.38      902.86     29.08 o
  -8   1   0      470.93      463.87     21.25 o
  -7   1   0      151.15      128.80     13.70 o
  -6   1   0      621.84      603.27     10.21 o
  -5   1   0     7612.87     7583.22     47.35 o
  -4   1   0      288.84      291.42      5.01 o
  -3   1   0      548.86      644.48      6.36 o
  -2   1   0     5718.25     6125.81     38.10 o
  -1   1   0    36302.88    36233.20    218.21 o
   2   1   0     6638.26     6793.65     58.32 o
   3   1   0     1481.43     1499.45     13.41 o
   4   1   0     1883.71     1777.79     15.49 o
   5   1   0     9535.76     9559.82     40.54 o
   6   1   0     6919.22     6992.73     26.31 o
   7   1   0       57.54       60.28      2.89 o
   8   1   0     4876.02     4974.70     55.49 o
   9   1   0     4711.59     4608.72     78.55 o
  10   1   0       11.25       10.62     17.29 o
  11   1   0       79.09       62.51     20.57 o
  12   1   0       63.92       56.52     29.56 o
  13   1   0     1540.11     1430.20     95.23 o
  14   1   0      977.01     1013.58     91.66 o
 -13   2   0      100.93      176.77     55.35 o
 -12   2   0      672.44      724.92     77.37 o
 -11   2   0        3.18        1.19     41.66 o
 -10   2   0        0.89       11.71     24.17 o
  -9   2   0      944.83      914.61     36.64 o
  -8   2   0        5.38        7.18     14.80 o
  -7   2   0      249.61      179.12     15.95 o
  -6   2   0     2327.79     2393.26     21.12 o
  -5   2   0     2141.64     2059.00     17.33 o
  -4   2   0     1004.82     1177.68     13.01 o
  -3   2   0      250.57      219.28      6.95 o
  -2   2   0    23882.42    24323.78     85.44 o
  -1   2   0     6044.24     6327.56     44.94 o
   0   2   0     7366.88     7871.19     81.52 o
   1   2   0     4988.96     5043.70     27.39 o
   2   2   0      562.56      543.00      8.10 o
   3   2   0      426.58      394.50      7.18 o
   4   2   0     8529.74     8396.64     47.06 o
   5   2   0     1431.26     1345.84     13.99 o
   6   2   0      642.11      649.54     10.46 o
   7   2   0      426.74      433.35      7.23 o
   8   2   0     3678.55     3826.51     47.72 o
   9   2   0      923.50      863.58     27.11 o
  10   2   0      347.31      281.39     23.18 o
  11   2   0      128.21      103.18     19.66 o
  12   2   0     2345.24     2411.63    108.32 o
  13   2   0     1153.68     1087.38     85.11 o
  14   2   0      142.77      145.22     60.11 o
 -12   3   0      509.20      447.57     70.83 o
 -11   3   0     1796.55     1868.84    108.92 o
 -10   3   0      294.55      298.18     55.95 o
  -9   3   0       26.68       23.81     34.52 o
  -8   3   0     4033.70     4143.42     94.33 o
  -7   3   0     6595.66     6723.71    100.07 o
  -6   3   0        3.38        3.56      6.30 o
  -5   3   0      550.45      556.55     12.62 o
  -4   3   0        0.67        3.57      6.04 o
  -3   3   0    24579.76    25068.30    158.15 o
  -2   3   0       52.04       24.56      6.55 o
  -1   3   0      307.09      394.10     12.94 o
   0   3   0       19.92       44.04      6.43 o
   1   3   0    15150.82    15830.00     47.47 o
   2   3   0     1093.33     1063.61     15.26 o
   3   3   0    10046.53    10066.68     42.97 o
   4   3   0    19724.97    19961.40     98.02 o
   5   3   0       24.20       26.69      5.40 o
   6   3   0     1588.81     1642.56     17.86 o
   7   3   0      508.06      529.35     12.43 o
   8   3   0      170.71      154.59     13.63 o
   9   3   0       17.77       17.29     12.91 o
  10   3   0     1793.73     1799.97     38.55 o
  11   3   0     1295.28     1294.43     49.15 o
  12   3   0      533.73      411.26     55.95 o
  13   3   0      422.16      444.00     65.47 o
  14   3   0      513.22      476.73     66.06 o
 -12   4   0      943.69      880.85     94.63 o
 -11   4   0        1.76      -19.05     49.40 o
 -10   4   0      217.37      257.11     60.11 o
  -9   4   0      988.87     1038.57     79.16 o
  -8   4   0     4947.82     5179.64    100.14 o
  -7   4   0       97.65       84.97     25.58 o
  -6   4   0      167.18      138.78      9.94 o
  -5   4   0      421.31      373.26     16.33 o
  -4   4   0     3382.68     3411.86     44.85 o
  -3   4   0     7565.25     7630.06     44.85 o
  -2   4   0     2782.79     2903.89     27.54 o
  -1   4   0    22077.40    22217.09    106.17 o
   0   4   0     9484.30    10050.36     75.62 o
   1   4   0     3115.51     3215.01     25.44 o
   2   4   0    11347.82    11616.97     85.60 o
   3   4   0     5043.88     5010.89     30.91 o
   4   4   0      273.01      294.74      9.64 o
   5   4   0      251.77      240.83      7.88 o
   6   4   0    14692.81    14444.55     68.30 o
   7   4   0      841.48      816.77     14.68 o
   8   4   0        0.84        7.38      6.89 o
   9   4   0      972.12     1019.96     27.56 o
  10   4   0     4687.65     4791.53     71.90 o
  11   4   0     3116.45     3219.36     63.51 o
  12   4   0        5.19       10.71     43.45 o
  13   4   0      299.34      221.40     55.35 o
  14   4   0      355.77      272.59     61.30 o
 -11   5   0       38.75       13.69     59.52 o
 -10   5   0       76.49       38.69     44.04 o
  -9   5   0     1266.08     1204.03     84.51 o
  -8   5   0       31.92       36.31     36.90 o
  -7   5   0      463.29      478.52     48.21 o
  -6   5   0        0.61        0.00     12.77 o
  -5   5   0     2703.62     2765.75     32.17 o
  -4   5   0     3822.50     3730.90     36.31 o
  -3   5   0     5864.33     6171.37     45.08 o
  -2   5   0     2953.34     3120.52     34.16 o
  -1   5   0     5952.83     6011.04     52.20 o
   0   5   0      778.39      710.48     12.75 o
   1   5   0    19309.82    19674.56     68.87 o
   2   5   0      971.60     1028.87     16.87 o
   3   5   0     1960.13     2053.13     26.34 o
   4   5   0      150.73      176.98      9.51 o
   5   5   0    26726.55    26437.25     85.31 o
   6   5   0     6837.19     6671.07     79.73 o
   7   5   0      368.82      342.20      8.22 o
   8   5   0      258.68      234.54     12.90 o
   9   5   0     4803.73     4675.13     81.35 o
  10   5   0     3332.57     3478.12     62.59 o
  11   5   0     1205.14     1267.67     43.04 o
  12   5   0        1.45       17.26     40.47 o
  13   5   0       33.91       26.78     44.64 o
  14   5   0      106.31       45.23     49.99 o
 -10   6   0      965.31     1011.79     92.25 o
  -9   6   0       70.28       70.83     49.40 o
  -8   6   0      141.42      116.65     45.83 o
  -7   6   0      179.08      130.66     30.69 o
  -6   6   0     2783.42     2745.34     75.94 o
  -5   6   0     3101.10     3152.48     55.78 o
  -4   6   0      146.25      162.51     13.69 o
  -3   6   0     2874.18     2792.91     36.61 o
  -2   6   0     2646.23     2683.41     39.91 o
  -1   6   0      563.76      568.01     17.49 o
   0   6   0     4713.34     4545.82     31.77 o
   1   6   0      674.93      669.87     15.57 o
   2   6   0        0.75        7.12      7.45 o
   3   6   0     1272.54     1339.92     23.80 o
   4   6   0    12529.35    12582.27     93.57 o
   5   6   0       13.04       18.42      8.05 o
   6   6   0      123.11      111.10      9.81 o
   7   6   0     1081.17     1052.48     22.23 o
   8   6   0       32.51       55.39     10.66 o
   9   6   0      992.96      989.02     40.81 o
  10   6   0     1896.03     1899.01     49.14 o
  11   6   0       90.20       62.10     21.52 o
  12   6   0      184.34      144.63     48.21 o
  13   6   0       34.29       29.16     38.69 o
  14   6   0     1510.91     1535.54    101.18 o
 -10   7   0       32.04       47.61     63.09 o
  -9   7   0      140.80      145.22     57.73 o
  -8   7   0      488.02      486.85     66.66 o
  -7   7   0      333.56      383.89     57.73 o
  -6   7   0     1148.22     1079.05     78.56 o
  -5   7   0      377.29      368.86     18.78 o
  -4   7   0     4391.10     4407.70     50.01 o
  -3   7   0        9.09       34.33     12.48 o
  -2   7   0      168.04      150.71     14.43 o
  -1   7   0     4734.80     4734.99     48.85 o
   0   7   0      145.87      139.83      8.69 o
   1   7   0      150.29      145.99      9.50 o
   2   7   0     1680.07     1672.15     25.49 o
   3   7   0    21212.23    21371.07    110.11 o
   4   7   0       24.39       96.26     10.64 o
   5   7   0      103.09       90.63     10.48 o
   6   7   0        3.98        7.32     10.24 o
   7   7   0     1120.36     1121.54     22.06 o
   8   7   0      892.13      872.29     23.34 o
   9   7   0     2890.02     2911.54     51.54 o
  10   7   0      606.72      558.94     31.26 o
  11   7   0       56.54       60.81     20.49 o
  12   7   0      877.60      919.25     53.59 o
  13   7   0     1541.23     1483.76     94.04 o
  14   7   0        2.89        2.38     50.59 o
  -9   8   0       30.21       61.90     59.52 o
  -8   8   0      601.04      621.95     74.99 o
  -7   8   0     1043.06      904.06     85.70 o
  -6   8   0     2584.66     2464.01    114.87 o
  -5   8   0       35.91       28.62     11.59 o
  -4   8   0       27.98       24.34     13.95 o
  -3   8   0      419.52      417.87     20.52 o
  -2   8   0     8494.04     8732.44     95.36 o
  -1   8   0      128.85      124.38     15.14 o
   0   8   0       95.54       88.78     12.84 o
   1   8   0     2128.04     2000.86     33.80 o
   2   8   0    15709.91    16315.68    114.31 o
   3   8   0     1694.19     1781.72     23.82 o
   4   8   0     1313.76     1335.94     24.27 o
   5   8   0     1231.99     1205.63     23.71 o
   6   8   0        1.58        7.61     10.14 o
   7   8   0     1583.85     1581.04     27.26 o
   8   8   0     4374.97     4462.15     48.74 o
   9   8   0     1979.03     1999.96     36.15 o
  10   8   0      191.61      173.98     27.69 o
  11   8   0      123.13      136.44     23.70 o
  12   8   0      996.16     1058.22     69.34 o
  13   8   0        2.67       45.23     44.04 o
  14   8   0       88.93      120.82     57.73 o
  -8   9   0      237.65      242.83     67.85 o
  -7   9   0     1103.09     1177.25     97.01 o
  -6   9   0       44.94       36.31     52.38 o
  -5   9   0        4.75       19.64     45.83 o
  -4   9   0        0.26       -1.63     12.97 o
  -3   9   0     3134.04     3177.62     52.14 o
  -2   9   0        1.69       -7.57     15.33 o
  -1   9   0      267.27      254.94     19.03 o
   0   9   0     1490.40     1503.21     33.48 o
   1   9   0     4741.36     4735.41     54.61 o
   2   9   0       30.03       56.35     14.96 o
   3   9   0     2563.53     2575.60     32.70 o
   4   9   0      166.28      170.45     13.02 o
   5   9   0       18.08       34.75     11.98 o
   6   9   0      901.80      873.81     22.58 o
   7   9   0     5810.73     5894.83     57.11 o
   8   9   0     1163.48     1123.38     23.97 o
   9   9   0        3.22        1.05     12.48 o
  10   9   0       90.62       70.00     22.20 o
  11   9   0     1188.74     1142.93     55.77 o
  12   9   0     2042.83     2181.19     80.47 o
  13   9   0      157.64      185.69     52.97 o
  14   9   0      942.77      939.18     83.32 o
  -7  10   0      265.43      243.42     64.28 o
  -6  10   0       72.52      101.77     53.57 o
  -5  10   0      595.76      501.13     69.64 o
  -4  10   0     2007.04     2029.04     37.27 o
  -3  10   0       28.79       25.54     14.80 o
  -2  10   0      545.55      530.57     21.57 o
  -1  10   0      434.28      397.98     20.02 o
   0  10   0     5312.77     5406.20     63.82 o
   1  10   0     2131.54     2066.43     38.67 o
   2  10   0     3789.04     3749.78     46.84 o
   3  10   0       86.25       92.55     13.84 o
   4  10   0     1936.07     1886.46     30.22 o
   5  10   0     1155.16     1110.71     24.70 o
   6  10   0     6134.98     6084.89     53.04 o
   7  10   0       10.54       11.09     12.88 o
   8  10   0      418.50      420.37     18.42 o
   9  10   0      375.89      392.72     19.84 o
  10  10   0     1629.96     1592.64     32.67 o
  11  10   0     1295.34     1344.89     61.57 o
  13  10   0      328.57      310.68     59.52 o
  -6  11   0       23.31       32.73     52.38 o
  -5  11   0     1112.12     1048.69     89.28 o
  -4  11   0       69.19       43.65     19.93 o
  -3  11   0      258.73      244.35     19.49 o
  -2  11   0     1245.33     1227.15     44.42 o
  -1  11   0     1413.58     1360.73     31.69 o
   0  11   0     1085.67     1090.90     28.83 o
   1  11   0      873.47      806.60     30.61 o
   2  11   0     2658.40     2630.95     49.03 o
   3  11   0      427.67      396.31     20.77 o
   4  11   0       98.05      104.23     15.79 o
   5  11   0     2531.74     2548.09     41.24 o
   6  11   0      197.00      207.25     16.44 o
   7  11   0      140.16      159.26     16.75 o
   8  11   0      290.81      249.26     18.78 o
   9  11   0     1952.40     1981.30     40.75 o
  10  11   0      580.43      531.35     22.91 o
  11  11   0        8.56       -0.56     30.30 o
  13  11   0      473.35      504.71     69.64 o
  -4  12   0       33.87        0.00     52.97 o
  -3  12   0     1149.44     1150.74     33.89 o
  -2  12   0      107.52       85.85     18.28 o
  -1  12   0      298.81      280.88     21.09 o
   0  12   0     1020.03     1070.64     33.41 o
   1  12   0     1593.97     1549.05     38.67 o
   2  12   0       12.01        2.17     17.44 o
   3  12   0      441.14      449.88     24.03 o
   4  12   0     3447.16     3477.73     50.94 o
   5  12   0       99.27       99.39     17.85 o
   6  12   0       94.96       94.01     19.10 o
   7  12   0      603.95      571.46     26.40 o
   8  12   0     1498.17     1578.25     38.99 o
   9  12   0      842.46      845.35     28.83 o
  10  12   0       83.83       68.18     17.86 o
  11  12   0      823.72      783.84     76.18 o
  -3  13   0      610.61      592.56     29.80 o
  -2  13   0      936.67      933.44     35.52 o
  -1  13   0     1559.23     1611.92     43.93 o
   0  13   0       83.64      101.00     22.16 o
   1  13   0     1140.97     1121.05     34.30 o
   2  13   0       36.36       34.19     18.41 o
   3  13   0     2637.74     2723.70     52.61 o
   4  13   0      717.51      747.63     29.88 o
   5  13   0       44.22       46.14     17.58 o
   6  13   0      331.21      312.32     24.41 o
   7  13   0     1597.98     1617.05     46.76 o
   8  13   0       72.47       55.98     21.67 o
   9  13   0      292.32      298.16     25.18 o
  10  13   0      219.48      241.92     23.67 o
  11  13   0       50.43       30.35     52.97 o
  -1  14   0       84.07       78.53     23.24 o
   0  14   0      111.05      104.33     21.02 o
   1  14   0       48.60       55.71     22.79 o
   2  14   0     2207.48     2194.33     47.73 o
   3  14   0       92.71       68.22     21.55 o
   4  14   0        0.20       -3.55     21.11 o
   5  14   0      247.41      263.42     26.21 o
   6  14   0     2257.94     2272.40     50.87 o
   7  14   0      138.50      145.58     23.79 o
   8  14   0      239.80      224.00     27.60 o
   9  14   0        1.59        7.21     21.23 o
  10  14   0       13.80      -11.48     23.35 o
   3  15   0      102.20       91.12     24.39 o
   4  15   0      170.18      181.86     25.32 o
   5  15   0     1506.24     1409.03     44.68 o
   6  15   0      981.17      966.45     40.68 o
   7  15   0     1334.31     1432.40     50.52 o
  -5 -15   1      125.29      133.63     26.36 o
  -9 -14   1     1295.79     1308.71     42.14 o
  -8 -14   1      877.28      878.12     36.30 o
  -7 -14   1      360.51      304.52     28.27 o
  -6 -14   1      169.99      146.48     23.50 o
  -5 -14   1       68.01       75.41     23.10 o
  -4 -14   1      968.25     1016.13     38.05 o
  -3 -14   1     1847.43     1907.63     53.59 o
  -2 -14   1       42.20       52.03     22.80 o
  -1 -14   1      588.67      600.02     34.70 o
   0 -14   1       23.77       14.56     24.38 o
 -11 -13   1      768.46      680.28     80.94 o
 -10 -13   1      974.75      994.65     36.22 o
  -9 -13   1     1633.72     1708.18     44.54 o
  -8 -13   1      500.54      460.24     28.03 o
  -7 -13   1       58.33       37.75     19.31 o
  -6 -13   1       79.48       63.09     21.07 o
  -5 -13   1     1353.45     1336.20     43.38 o
  -4 -13   1     3122.81     3157.09     57.27 o
  -3 -13   1       11.00      -13.01     22.22 o
  -2 -13   1      359.87      352.15     26.10 o
  -1 -13   1        0.40       -0.68     21.53 o
   0 -13   1     2533.52     2641.79     54.16 o
   1 -13   1      764.79      719.35     33.45 o
   2 -13   1      178.71      125.11     24.38 o
 -11 -12   1       79.16       63.09     50.59 o
 -10 -12   1      768.13      730.03     29.95 o
  -9 -12   1       36.81       36.54     18.43 o
  -8 -12   1      406.94      414.29     24.96 o
  -7 -12   1      167.12      163.67     20.50 o
  -6 -12   1       56.13       54.01     18.96 o
  -5 -12   1     1501.51     1492.58     38.70 o
  -4 -12   1        2.21        4.33     16.90 o
  -3 -12   1      105.12      107.22     18.22 o
  -2 -12   1     1451.41     1457.06     35.60 o
  -1 -12   1      684.32      703.79     28.55 o
   0 -12   1      154.82      165.76     19.30 o
   1 -12   1      211.69      194.10     20.43 o
   2 -12   1     1235.35     1265.05     34.76 o
   3 -12   1      281.19      293.83     24.56 o
   4 -12   1       61.78       39.28     58.33 o
 -12 -11   1      499.98      523.75     67.25 o
 -11 -11   1      512.96      455.90     59.52 o
 -10 -11   1      116.79      113.07     19.30 o
  -9 -11   1        2.57        1.11     15.81 o
  -8 -11   1      373.05      321.07     19.99 o
  -7 -11   1       47.71       50.47     16.19 o
  -6 -11   1     2251.71     2264.92     43.00 o
  -5 -11   1      354.89      321.91     21.95 o
  -4 -11   1        0.43        1.77     14.78 o
  -3 -11   1      179.74      182.90     18.55 o
  -2 -11   1     2748.15     2779.64     44.92 o
  -1 -11   1      217.04      210.94     18.67 o
   0 -11   1      667.48      615.91     24.66 o
   1 -11   1      630.77      615.06     24.50 o
   2 -11   1      632.53      628.81     25.48 o
   3 -11   1       11.73       -3.64     16.32 o
   4 -11   1     1211.69     1286.16     93.44 o
   5 -11   1       25.76       10.71     49.99 o
 -13 -10   1     2081.68     2014.65    116.06 o
 -12 -10   1     2205.13     2175.47     77.54 o
 -11 -10   1      825.76      750.51     66.66 o
 -10 -10   1       18.41        4.28     16.51 o
  -9 -10   1      368.23      334.90     22.98 o
  -8 -10   1      161.72      149.87     16.62 o
  -7 -10   1     6006.81     6149.78     63.87 o
  -6 -10   1     1607.43     1645.32     34.42 o
  -5 -10   1      110.11       86.14     14.72 o
  -4 -10   1        0.41        3.39     14.35 o
  -3 -10   1     4505.53     4601.98     52.20 o
  -2 -10   1      258.14      270.47     18.22 o
  -1 -10   1     1431.26     1344.91     28.33 o
   0 -10   1     1899.14     1966.51     36.08 o
   1 -10   1       66.95       79.30     14.94 o
   2 -10   1      347.30      308.49     19.62 o
   3 -10   1     1464.39     1361.19     31.84 o
   4 -10   1      971.79      965.95     27.96 o
   5 -10   1       17.41        6.55     47.61 o
   6 -10   1       87.44       77.97     52.38 o
   7 -10   1      802.57      742.18     83.32 o
 -13  -9   1      320.25      338.65     62.49 o
 -12  -9   1     1792.83     1874.82     70.52 o
 -11  -9   1       33.22       22.62     38.69 o
 -10  -9   1      267.38      247.19     25.88 o
  -9  -9   1      261.92      226.45     17.88 o
  -8  -9   1     5488.11     5602.14     74.63 o
  -7  -9   1     1657.89     1721.27     31.26 o
  -6  -9   1      406.90      363.59     18.68 o
  -5  -9   1       58.94       55.38     13.22 o
  -4  -9   1     3915.42     4034.63     44.29 o
  -3  -9   1     1009.69      984.89     26.97 o
  -2  -9   1     5003.67     5167.56     57.88 o
  -1  -9   1     1360.48     1395.15     27.90 o
   0  -9   1       14.15       28.03     11.76 o
   1  -9   1     1531.89     1544.36     30.11 o
   2  -9   1     9375.23     9640.68     76.39 o
   3  -9   1       76.44       67.49     14.28 o
   4  -9   1      560.54      555.37     21.05 o
   5  -9   1       51.65       92.85     44.04 o
   6  -9   1     3994.17     4235.83    158.91 o
   7  -9   1     1092.88     1067.74     95.82 o
   8  -9   1      197.15      195.22     65.47 o
 -14  -8   1        2.98       13.09     47.02 o
 -13  -8   1     2308.02     2535.43    123.20 o
 -12  -8   1        0.37        9.66     27.46 o
 -11  -8   1        0.75      -10.85     25.58 o
 -10  -8   1      221.87      222.39     32.74 o
  -9  -8   1     2450.19     2584.62     43.50 o
  -8  -8   1     2868.40     2874.03     43.03 o
  -7  -8   1      491.43      462.37     17.62 o
  -6  -8   1       82.57       81.67     12.83 o
  -5  -8   1     1511.30     1565.74     29.49 o
  -4  -8   1     2475.47     2422.86     34.78 o
  -3  -8   1     7426.91     7728.95     55.63 o
  -2  -8   1     1373.02     1264.88     24.82 o
  -1  -8   1       14.13        6.41     10.94 o
   0  -8   1      357.54      343.09     15.96 o
   1  -8   1     7308.18     7396.56     57.10 o
   2  -8   1       57.77       50.16     12.25 o
   3  -8   1     1919.73     1905.68     31.42 o
   4  -8   1      669.10      634.82     20.47 o
   5  -8   1     1791.01     1775.81     36.79 o
   6  -8   1      993.70      898.11     81.54 o
   7  -8   1      821.42      767.18     82.73 o
   8  -8   1      656.79      593.39     82.13 o
   9  -8   1       33.91       11.90     52.97 o
 -14  -7   1     2280.71     2288.43    123.80 o
 -13  -7   1      151.72      144.63     49.99 o
 -12  -7   1        1.62       -4.06     27.74 o
 -11  -7   1       12.29        6.72     24.74 o
 -10  -7   1     1430.38     1435.44     46.68 o
  -9  -7   1      267.92      275.71     17.86 o
  -8  -7   1       45.31       57.44     12.39 o
  -7  -7   1      704.25      722.86     19.54 o
  -6  -7   1      147.29      182.35     12.75 o
  -5  -7   1       47.20       49.99     10.18 o
  -4  -7   1     1734.58     1760.60     26.54 o
  -3  -7   1     2515.62     2446.98     30.23 o
  -2  -7   1      906.15      830.27     16.67 o
  -1  -7   1        1.16       14.74      9.09 o
   0  -7   1     3080.41     3239.38     37.83 o
   1  -7   1     3013.84     2885.39     57.79 o
   2  -7   1     1394.52     1345.31     24.69 o
   3  -7   1     1972.07     1885.28     28.88 o
   4  -7   1     1008.66     1010.48     22.43 o
   5  -7   1      766.95      740.49     20.05 o
   6  -7   1      183.93      123.80     48.21 o
   7  -7   1     1125.17     1142.73     88.68 o
   8  -7   1      364.17      375.55     66.66 o
   9  -7   1        0.59      -22.62     51.18 o
 -14  -6   1      140.40      158.91     58.92 o
 -13  -6   1        2.00       17.26     44.64 o
 -12  -6   1        1.68        7.16     24.73 o
 -11  -6   1     1813.73     1798.80     86.00 o
 -10  -6   1      754.21      753.73     34.86 o
  -9  -6   1      554.12      541.30     20.25 o
  -8  -6   1     2731.63     2695.48     38.41 o
  -7  -6   1      430.04      401.11     16.19 o
  -6  -6   1     6898.58     6833.01     49.73 o
  -5  -6   1     2654.78     2715.19     37.62 o
  -4  -6   1     1050.03     1026.07     19.64 o
  -3  -6   1       80.28       96.33     10.02 o
  -2  -6   1      159.52      142.98      9.00 o
  -1  -6   1    14014.10    14080.38    114.48 o
   0  -6   1       24.29       15.43     10.23 o
   1  -6   1     2257.86     2278.16     32.50 o
   2  -6   1      795.21      739.03     22.74 o
   3  -6   1     4251.49     4257.57     48.80 o
   4  -6   1     3131.66     3184.82     34.60 o
   5  -6   1     1163.22     1141.79     21.20 o
   6  -6   1     2117.44     2276.82     72.17 o
   7  -6   1     2273.08     2325.89     76.59 o
   8  -6   1      101.14       84.35     31.77 o
   9  -6   1      341.82      417.81     70.83 o
  10  -6   1        1.88       16.07     52.97 o
 -14  -5   1      564.64      609.46     73.80 o
 -13  -5   1        9.80       26.78     44.64 o
 -12  -5   1     1494.00     1406.25     57.11 o
 -11  -5   1     3637.71     3892.26    133.32 o
 -10  -5   1     5155.94     5361.20     93.97 o
  -9  -5   1     1717.79     1758.10     55.70 o
  -8  -5   1      698.92      667.14     19.66 o
  -7  -5   1     9039.33     8953.40     49.82 o
  -6  -5   1     3940.81     3865.18     27.89 o
  -5  -5   1      303.31      255.70     11.13 o
  -4  -5   1     1195.36     1302.36     21.52 o
  -3  -5   1      376.81      396.17     12.03 o
  -2  -5   1    14995.34    14688.53     67.38 o
  -1  -5   1     2174.35     2117.20     21.66 o
   0  -5   1       83.20       71.12      9.98 o
   1  -5   1     8418.75     8460.93     62.25 o
   2  -5   1     9460.69     9492.10     68.18 o
   3  -5   1     4595.44     4496.66     39.91 o
   4  -5   1     2885.03     2845.65     35.89 o
   5  -5   1     3669.66     3534.47     31.49 o
   6  -5   1        5.67       11.96     26.47 o
   7  -5   1        2.67       15.94     27.08 o
   8  -5   1     3349.62     3288.66     88.35 o
   9  -5   1       97.67       63.68     42.26 o
  10  -5   1      510.33      472.57     72.02 o
  11  -5   1       35.06       11.31     57.73 o
 -14  -4   1      150.17      107.73     51.18 o
 -13  -4   1      521.03      468.99     68.44 o
 -12  -4   1      368.21      344.01     54.76 o
 -11  -4   1     1957.27     1964.92     66.06 o
 -10  -4   1     2235.20     2229.45     61.44 o
  -9  -4   1      145.35      144.46     15.59 o
  -8  -4   1     1859.61     1831.84     23.08 o
  -7  -4   1     1186.80     1185.72     19.33 o
  -6  -4   1     1066.95     1081.99     17.48 o
  -5  -4   1      549.06      567.56     14.52 o
  -4  -4   1     5264.06     5356.60     34.88 o
  -3  -4   1    20721.20    20466.23     86.79 o
  -2  -4   1     1815.64     1792.16     19.69 o
  -1  -4   1     4623.34     4889.11     35.46 o
   0  -4   1     1199.66     1072.03     20.67 o
   1  -4   1     2822.45     2711.38     30.32 o
   2  -4   1     3045.08     2933.03     28.65 o
   3  -4   1    13338.32    13248.21     66.32 o
   4  -4   1      364.27      363.31     12.91 o
   5  -4   1      853.32      774.32     18.70 o
   6  -4   1       14.62       17.78      8.48 o
   7  -4   1     9629.96    10052.13    210.10 o
   8  -4   1      840.05      781.03     46.89 o
   9  -4   1        1.45       -1.79     43.45 o
  10  -4   1        0.35      -11.90     46.42 o
  11  -4   1     2275.37     2447.34    130.34 o
  12  -4   1      922.75      960.61     97.01 o
 -14  -3   1      639.04      569.58     74.99 o
 -13  -3   1      280.72      288.66     55.35 o
 -12  -3   1     1104.21     1176.06     82.13 o
 -11  -3   1     1490.77     1629.23     56.52 o
 -10  -3   1      357.62      359.34     24.66 o
  -9  -3   1     1494.61     1546.16     38.58 o
  -8  -3   1      296.21      288.60      8.89 o
  -7  -3   1      293.16      271.56     10.05 o
  -6  -3   1      286.67      279.62      9.59 o
  -5  -3   1     1834.08     1939.26     24.12 o
  -4  -3   1    20704.35    19821.82    147.52 o
  -3  -3   1    10184.71    10147.43     45.88 o
  -2  -3   1     2300.07     2394.66     20.31 o
  -1  -3   1       21.00       30.89      5.79 o
   0  -3   1    14361.66    15229.69    120.44 o
   1  -3   1     3105.41     3181.46     28.37 o
   2  -3   1    22069.84    22076.37    107.87 o
   3  -3   1     2650.28     2607.71     24.36 o
   4  -3   1      514.70      497.08     12.20 o
   5  -3   1      109.85       95.56      7.90 o
   6  -3   1     5618.53     5555.47     30.55 o
   7  -3   1       48.70       35.22     20.84 o
   8  -3   1      967.20      961.46     47.42 o
   9  -3   1      382.76      314.72     52.67 o
  10  -3   1      692.32      666.00     70.23 o
  11  -3   1      304.40      335.08     65.47 o
  12  -3   1      377.98      337.46     70.23 o
 -14  -2   1      562.18      419.60     69.04 o
 -13  -2   1     1993.32     2024.77    107.13 o
 -12  -2   1      672.88      582.08     64.87 o
 -11  -2   1        0.12       -0.13     19.09 o
 -10  -2   1      230.88      212.79     22.14 o
  -9  -2   1     3483.31     3821.98     69.86 o
  -8  -2   1      127.65       95.21     14.99 o
  -7  -2   1     2386.89     2448.50     17.63 o
  -6  -2   1     5828.21     5903.91     42.07 o
  -5  -2   1     8543.37     8400.41     79.22 o
  -4  -2   1     5685.51     5792.33     50.38 o
  -3  -2   1      256.53      305.81     11.52 o
  -2  -2   1     4732.01     4754.38     24.45 o
  -1  -2   1     2350.68     2463.44     16.45 o
   0  -2   1     4152.60     4376.10     26.30 o
   1  -2   1     8973.41     8820.77     52.94 o
   2  -2   1     7574.38     7715.38     97.59 o
   3  -2   1     6057.89     6383.88     50.05 o
   4  -2   1        0.15        4.59      4.63 o
   5  -2   1    12330.15    12360.80     47.43 o
   6  -2   1     2548.55     2514.77     16.69 o
   7  -2   1      168.32      196.95     18.72 o
   8  -2   1      589.55      536.45     34.99 o
   9  -2   1      819.51      780.74     43.90 o
  10  -2   1      440.91      348.77     55.35 o
  11  -2   1      197.07      165.46     52.38 o
  12  -2   1      151.12      172.00     52.97 o
  13  -2   1      120.17       86.30     59.52 o
 -14  -1   1     1681.33     1844.44    111.89 o
 -13  -1   1        0.94      -29.76     43.45 o
 -12  -1   1       11.64       22.91     26.93 o
 -11  -1   1       57.94       61.61     20.55 o
 -10  -1   1     2840.37     2909.54     59.26 o
  -9  -1   1      875.50      842.75     31.43 o
  -8  -1   1        6.99       14.73     14.81 o
  -7  -1   1     1302.76     1343.11     15.00 o
  -6  -1   1     4623.21     4654.47     27.97 o
  -5  -1   1     6488.92     6493.47     43.66 o
  -4  -1   1     6127.66     6501.36     35.23 o
  -3  -1   1      818.51      743.43     13.69 o
  -2  -1   1        3.70        7.91      4.59 o
  -1  -1   1     4106.48     4334.05     40.16 o
   0  -1   1    49490.50    45856.09    243.29 o
   1  -1   1    10598.84    10905.38     54.87 o
   2  -1   1      370.15      365.50      5.86 o
   3  -1   1      286.08      303.47      5.95 o
   4  -1   1    16501.10    16299.33     71.76 o
   5  -1   1      123.33      110.57      3.81 o
   6  -1   1     3989.32     3844.41     59.91 o
   7  -1   1     3845.38     3842.86     42.07 o
   8  -1   1     1842.17     1840.89     36.85 o
   9  -1   1     4262.06     4450.15     62.54 o
  10  -1   1      969.97      913.33     36.74 o
  11  -1   1     1418.02     1453.57     78.56 o
  12  -1   1       14.74        6.55     46.42 o
  13  -1   1      578.64      574.34     74.40 o
 -13   0   1       57.85       36.94     33.24 o
 -12   0   1       57.80       62.66     29.49 o
 -11   0   1     5437.91     5667.04    128.12 o
 -10   0   1      491.66      445.76     27.94 o
  -9   0   1     1175.39     1093.43     36.72 o
  -8   0   1      221.87      219.77     15.72 o
  -7   0   1     2852.39     2882.81     21.72 o
  -6   0   1     7533.99     7714.99     43.04 o
  -5   0   1     9223.10     9309.64     61.79 o
  -4   0   1      850.08     1091.20      9.94 o
  -3   0   1     7545.56     8467.06     37.85 o
  -2   0   1     4904.24     5181.63     28.91 o
  -1   0   1    55000.64    51701.97    506.91 o
   2   0   1      244.48      224.77      6.90 o
   3   0   1     7856.89     7815.03     63.87 o
   4   0   1      169.44      162.57      9.36 o
   5   0   1    10220.98    10293.36     80.37 o
   6   0   1     8370.99     8314.95     98.29 o
   7   0   1      719.10      676.69     19.12 o
   8   0   1     3111.31     3202.92     40.28 o
   9   0   1     1716.67     1778.67     36.79 o
  10   0   1      694.43      673.75     26.75 o
  11   0   1        1.41       12.30     25.66 o
  12   0   1       58.88       41.29     28.35 o
  13   0   1     1258.68     1336.88     67.66 o
 -13   1   1       27.94       10.93     36.43 o
 -12   1   1     2539.05     2785.49     88.35 o
 -11   1   1      119.12      120.17     24.29 o
 -10   1   1        4.07        6.40     18.73 o
  -9   1   1      473.75      455.26     27.42 o
  -8   1   1       74.35       72.30     14.31 o
  -7   1   1     2742.01     2745.15     30.20 o
  -6   1   1     1055.90     1163.65     11.91 o
  -5   1   1     6616.03     6841.73     41.76 o
  -4   1   1      933.81     1038.07     10.28 o
  -3   1   1     5579.46     6180.66     39.16 o
  -2   1   1    11929.06    12316.74     67.80 o
  -1   1   1      571.28      596.18      6.21 o
   2   1   1    18113.74    18516.76     96.45 o
   3   1   1      161.00      217.82     10.05 o
   4   1   1    11720.06    12000.01     86.38 o
   5   1   1     2117.51     2088.09     26.68 o
   6   1   1     5237.43     5160.22     45.79 o
   7   1   1     7095.65     7169.87     59.30 o
   8   1   1     7243.32     7397.81     65.59 o
   9   1   1       31.95       22.90     14.08 o
  10   1   1     1178.99     1094.15     28.22 o
  11   1   1       13.79        1.61     25.68 o
  12   1   1     2492.15     2538.54     78.49 o
  13   1   1     1616.91     1683.28     71.12 o
  14   1   1      117.10      179.15     55.35 o
 -13   2   1     1369.93     1521.26    105.94 o
 -12   2   1       75.17      101.77     47.61 o
 -11   2   1       81.45       72.58     24.04 o
 -10   2   1     1490.55     1513.59     48.24 o
  -9   2   1        5.29       11.63     19.21 o
  -8   2   1     3207.87     3273.84     49.20 o
  -7   2   1     4262.25     4369.72     52.59 o
  -6   2   1     2916.48     2799.08     20.02 o
  -5   2   1      296.07      335.03      8.29 o
  -4   2   1     4474.95     4608.63     23.40 o
  -3   2   1    14538.42    14878.50    102.00 o
  -2   2   1        0.82        9.23      4.65 o
  -1   2   1       60.89      108.99      5.61 o
   0   2   1    20442.22    20919.84     91.16 o
   1   2   1    16278.58    17431.17     71.61 o
   2   2   1     7514.50     7683.57     42.90 o
   3   2   1     9229.38     9603.31     30.12 o
   4   2   1     4863.91     4747.81     21.81 o
   5   2   1     5442.41     5628.83     29.30 o
   6   2   1     3360.42     3395.38     22.86 o
   7   2   1     6582.95     6721.06     61.84 o
   8   2   1      865.05      848.18     23.83 o
   9   2   1      937.96      868.30     26.39 o
  10   2   1       25.65       14.73     15.12 o
  11   2   1     2750.21     2690.40     72.38 o
  12   2   1      594.64      555.85     91.06 o
  13   2   1      186.81      234.50     51.78 o
  14   2   1        2.86      -17.26     49.99 o
 -12   3   1     1152.00     1221.89     94.63 o
 -11   3   1      191.84      191.65     54.16 o
 -10   3   1       60.67       36.79     27.20 o
  -9   3   1     1709.16     1766.39     61.47 o
  -8   3   1     5445.46     5616.76    180.34 o
  -7   3   1        4.43       11.20     17.32 o
  -6   3   1       28.37       19.74      7.56 o
  -5   3   1       16.48       28.00      6.14 o
  -4   3   1     2169.13     2119.10     18.48 o
  -3   3   1     2477.68     2438.42     18.48 o
  -2   3   1       14.95       42.35      5.19 o
  -1   3   1    25104.76    25465.91    118.80 o
   0   3   1     7301.35     7491.68     51.64 o
   1   3   1     2152.70     2244.34     22.91 o
   2   3   1      941.92      977.02     14.37 o
   3   3   1    17768.72    17897.03     58.90 o
   4   3   1      464.78      522.20      9.48 o
   5   3   1       52.14       62.64      4.64 o
   6   3   1    10548.64    10476.22     46.43 o
   7   3   1     2749.32     2716.17     18.50 o
   8   3   1     1056.66     1081.00     33.16 o
   9   3   1     1959.39     1898.92     35.88 o
  10   3   1     4154.35     4307.04     56.15 o
  11   3   1      684.17      647.94     33.30 o
  12   3   1      348.12      273.18     50.59 o
  13   3   1      367.68      402.93     55.95 o
  14   3   1      557.44      540.42     70.83 o
 -12   4   1      375.80      421.98     75.59 o
 -11   4   1      356.56      316.63     65.47 o
 -10   4   1      701.09      668.38     69.64 o
  -9   4   1     1709.86     1576.01     92.25 o
  -8   4   1       90.99       76.78     38.69 o
  -7   4   1      354.06      308.29     31.73 o
  -6   4   1      184.62      216.43     11.10 o
  -5   4   1      528.02      503.97     13.76 o
  -4   4   1     3681.48     3759.88     32.34 o
  -3   4   1     1904.21     2076.61     23.80 o
  -2   4   1     6601.70     6973.46     44.20 o
  -1   4   1    13991.74    14420.64     60.85 o
   0   4   1     4358.85     4486.15     32.91 o
   1   4   1    16356.42    17207.89     77.72 o
   2   4   1     1206.57     1423.15     14.90 o
   3   4   1      483.44      443.81     14.66 o
   4   4   1       36.55       61.91      7.55 o
   5   4   1    26609.77    25622.36    104.72 o
   6   4   1       66.91       65.51      5.39 o
   7   4   1      978.57      989.13     12.99 o
   8   4   1        2.91        4.77      5.41 o
   9   4   1     5786.93     5758.37     59.04 o
  10   4   1      694.18      760.23     31.64 o
  11   4   1      379.55      362.00     72.31 o
  12   4   1      443.31      461.12     38.90 o
  13   4   1        4.45       -4.76     38.09 o
  14   4   1      505.02      442.81     67.25 o
 -11   5   1      182.77      163.08     57.73 o
 -10   5   1     2961.35     2915.15    135.10 o
  -9   5   1      203.48      167.84     47.02 o
  -8   5   1        2.59       -2.38     39.88 o
  -7   5   1      963.65      916.10     64.28 o
  -6   5   1     4619.29     4853.31     42.39 o
  -5   5   1     1316.13     1312.86     22.84 o
  -4   5   1      398.64      424.85     16.04 o
  -3   5   1      307.12      310.76     13.58 o
  -2   5   1    16973.35    17195.80     76.70 o
  -1   5   1     6146.21     6112.91     44.87 o
   0   5   1     4310.08     4293.94     36.61 o
   1   5   1      123.24      146.46      8.29 o
   2   5   1     2907.55     3140.10     25.27 o
   3   5   1      417.54      419.38      8.53 o
   4   5   1    33298.32    33282.85    308.57 o
   5   5   1      165.61      142.52     10.43 o
   6   5   1      325.45      328.98     11.23 o
   7   5   1        8.22        8.71      5.03 o
   8   5   1     5723.28     5819.92     32.69 o
   9   5   1      349.33      310.82     22.72 o
  10   5   1     1369.31     1337.22     39.49 o
  11   5   1      395.16      377.84     36.17 o
  12   5   1       41.51       31.39     29.45 o
  13   5   1      309.37      236.88     47.61 o
  14   5   1      832.52      751.11     75.59 o
 -10   6   1        5.59        5.36     52.97 o
  -9   6   1      406.90      361.86     57.14 o
  -8   6   1      277.13      266.04     51.78 o
  -7   6   1     1671.73     1714.09     92.25 o
  -6   6   1      925.40     1026.67     70.23 o
  -5   6   1       59.28       53.47     11.57 o
  -4   6   1     6279.62     6383.07     54.53 o
  -3   6   1        6.15       12.03     10.24 o
  -2   6   1     2271.84     2233.71     31.77 o
  -1   6   1     4796.10     4846.65     44.43 o
   0   6   1     3876.01     4076.65     31.78 o
   1   6   1      108.77      102.05      8.32 o
   2   6   1      111.68      143.57      8.63 o
   3   6   1    20615.29    20150.85    143.92 o
   4   6   1     1616.37     1662.77     23.61 o
   5   6   1        1.77        1.21      8.56 o
   6   6   1      133.68      112.64      8.52 o
   7   6   1     6588.14     6730.73     44.56 o
   8   6   1      721.46      756.66     16.87 o
   9   6   1     4533.76     4687.88     92.79 o
  10   6   1     1126.07     1035.28     49.99 o
  11   6   1      425.93      419.48     42.85 o
  12   6   1     3615.44     3657.80     95.13 o
  13   6   1     1737.57     1644.41     70.13 o
  14   6   1        0.17      -17.26     51.78 o
 -10   7   1        2.30        8.93     56.54 o
  -9   7   1      123.60       99.99     48.21 o
  -8   7   1      378.07      336.27     57.73 o
  -7   7   1      424.43      351.75     54.16 o
  -6   7   1      379.20      323.18     52.38 o
  -5   7   1      992.76      933.79     25.43 o
  -4   7   1        6.94        4.68     12.40 o
  -3   7   1      955.30      906.00     24.17 o
  -2   7   1     7055.39     7166.42     60.04 o
  -1   7   1        0.72       -2.49     10.16 o
   0   7   1       95.23       90.80      8.51 o
   1   7   1       87.51       70.58      8.50 o
   2   7   1    21883.54    22486.69    107.80 o
   3   7   1      555.88      503.12     13.85 o
   4   7   1        2.47        7.87      9.12 o
   5   7   1     3773.56     3826.40     38.18 o
   6   7   1     3212.24     3263.53     31.13 o
   7   7   1      916.01      961.45     17.69 o
   8   7   1     7010.43     7124.15     50.27 o
   9   7   1     2433.98     2419.57     32.52 o
  10   7   1       41.01       17.28     17.63 o
  11   7   1     1792.80     1820.02     66.58 o
  12   7   1     1299.22     1299.13     60.42 o
  13   7   1      115.92      113.23     35.88 o
  14   7   1        0.04       11.90     45.23 o
  -9   8   1     1304.15     1357.59    105.94 o
  -8   8   1      167.65      135.10     59.52 o
  -7   8   1      896.23     1035.00     88.68 o
  -6   8   1       21.23      -20.83     40.47 o
  -5   8   1       93.17       89.77     14.87 o
  -4   8   1     1064.52      966.57     27.41 o
  -3   8   1     3316.04     3507.94     47.31 o
  -2   8   1       60.63       42.64     13.24 o
  -1   8   1      604.51      601.37     21.61 o
   0   8   1      174.63      176.58     14.99 o
   1   8   1     3017.54     3125.32     33.36 o
   2   8   1       20.51       37.46      9.14 o
   3   8   1      692.74      636.31     16.57 o
   4   8   1     4829.67     4901.60     45.97 o
   5   8   1      201.87      202.16     11.44 o
   6   8   1        1.39       21.93      9.18 o
   7   8   1     4836.76     4908.24     48.47 o
   8   8   1     3096.00     3132.45     36.78 o
   9   8   1       92.69       93.65     11.71 o
  10   8   1       23.32       40.64     23.97 o
  11   8   1      622.06      555.29     41.50 o
  12   8   1       19.15       40.15     31.26 o
  13   8   1        8.34       40.50     34.23 o
  14   8   1      595.97      538.63     67.85 o
  -8   9   1      193.93      224.38     63.09 o
  -7   9   1      349.41      306.51     63.09 o
  -6   9   1       13.44       15.47     51.78 o
  -5   9   1     1749.25     1628.98     94.63 o
  -4   9   1     2149.35     2188.90     44.12 o
  -3   9   1      655.37      656.46     25.53 o
  -2   9   1      374.48      374.15     20.84 o
  -1   9   1      156.82      141.02     17.26 o
   0   9   1     3008.05     2934.28     47.13 o
   1   9   1     1061.11     1021.46     26.92 o
   2   9   1     1330.66     1370.05     37.30 o
   3   9   1     1512.07     1510.84     25.82 o
   4   9   1     6356.99     6530.87     70.14 o
   5   9   1      820.96      783.70     19.41 o
   6   9   1     4628.01     4721.85     43.23 o
   7   9   1      324.54      339.74     15.09 o
   8   9   1      925.69      924.82     23.27 o
   9   9   1      665.83      641.29     20.67 o
  10   9   1     3182.52     3169.93     79.74 o
  11   9   1      195.13      148.79     50.59 o
  12   9   1      212.65      229.24     37.16 o
  13   9   1      100.08      133.82     39.45 o
  14   9   1     1511.32     1555.18    102.96 o
  -7  10   1        0.55      -10.71     56.54 o
  -6  10   1      875.15      811.22     82.73 o
  -5  10   1     3258.10     3418.66    137.48 o
  -4  10   1      435.01      394.46     24.13 o
  -3  10   1       44.45       27.95     16.65 o
  -2  10   1        9.12       22.04     16.01 o
  -1  10   1     5120.03     5145.51     64.43 o
   0  10   1     3634.38     3585.41     51.88 o
   1  10   1     1002.60      898.71     28.11 o
   2  10   1     1732.73     1715.80     43.20 o
   3  10   1     5257.41     5161.12     61.65 o
   4  10   1     1186.61     1209.25     28.21 o
   5  10   1     4108.91     4145.90     42.91 o
   6  10   1      361.36      351.67     16.10 o
   7  10   1       11.12       14.95     11.83 o
   8  10   1       42.94       51.89     14.02 o
   9  10   1     6334.22     6684.69     88.32 o
  10  10   1        4.05        1.70     16.45 o
  11  10   1       30.42       30.95     41.07 o
  12  10   1       41.36        3.57     51.78 o
  13  10   1     1387.46     1323.41     69.86 o
  14  10   1      953.85      675.52     75.59 o
  -6  11   1      517.06      526.13     72.61 o
  -5  11   1       30.85       -2.98     48.21 o
  -4  11   1        0.61      -16.24     16.37 o
  -3  11   1      686.90      671.49     27.12 o
  -2  11   1      111.36       92.41     18.40 o
  -1  11   1      822.69      792.18     30.13 o
   0  11   1      635.00      615.54     26.65 o
   1  11   1     3595.22     3642.40     63.52 o
   2  11   1      252.48      211.65     22.87 o
   3  11   1      145.85      137.52     17.35 o
   4  11   1     2822.81     2911.98     43.22 o
   5  11   1      510.92      514.60     19.89 o
   6  11   1      313.34      309.67     16.41 o
   7  11   1      461.50      414.94     18.42 o
   8  11   1     7433.11     7907.51    108.81 o
   9  11   1      181.22      165.39     16.83 o
  10  11   1       46.21       41.68     14.41 o
  11  11   1      139.80      132.13     49.40 o
  12  11   1      641.98      608.26     74.99 o
  13  11   1     1266.31     1274.10    127.07 o
  -4  12   1       40.71       29.16     52.38 o
  -3  12   1      434.88      404.80     24.18 o
  -2  12   1      272.00      276.88     20.25 o
  -1  12   1      564.23      576.35     24.46 o
   0  12   1      590.58      558.07     26.98 o
   1  12   1      325.65      302.54     22.64 o
   2  12   1        1.22       11.18     15.96 o
   3  12   1     2645.54     2668.97     46.28 o
   4  12   1      229.03      235.64     19.22 o
   5  12   1       40.04       39.34     14.71 o
   6  12   1      709.49      679.03     25.25 o
   7  12   1     4862.59     5048.49     53.71 o
   8  12   1       21.74       30.00     16.31 o
   9  12   1      263.17      252.31     19.31 o
  10  12   1       56.06       55.45     15.75 o
  11  12   1      304.03      288.06     61.30 o
  12  12   1      366.00      370.79     66.66 o
  -3  13   1      408.70      405.58     26.11 o
  -2  13   1      359.53      352.98     26.92 o
  -1  13   1      495.84      489.61     28.37 o
   0  13   1       88.27       80.44     20.60 o
   1  13   1      242.69      238.24     23.01 o
   2  13   1     1860.42     1806.72     47.05 o
   3  13   1      142.02      122.42     19.07 o
   4  13   1       36.32       33.65     16.78 o
   5  13   1      327.99      339.76     22.91 o
   6  13   1     2633.55     2647.20     46.74 o
   7  13   1      336.17      346.08     25.41 o
   8  13   1       91.17       90.32     21.53 o
   9  13   1      420.74      425.15     23.53 o
  10  13   1        0.65        4.98     17.11 o
  11  13   1      253.32      277.94     63.09 o
  -1  14   1       95.05       93.20     24.84 o
   0  14   1      269.79      292.44     25.66 o
   1  14   1     2476.53     2522.92     50.21 o
   2  14   1       39.14       27.00     19.77 o
   3  14   1      146.43      111.56     21.60 o
   4  14   1      158.07      132.01     21.30 o
   5  14   1     3036.12     3169.39     54.20 o
   6  14   1      243.34      240.86     23.59 o
   7  14   1      478.39      472.53     30.70 o
   8  14   1      155.28      125.78     24.22 o
   9  14   1      714.54      712.64     33.45 o
  10  14   1      944.60      936.80     36.44 o
   2  15   1      365.29      360.43     28.39 o
   3  15   1      119.55      133.10     23.47 o
   4  15   1     1497.36     1477.00     42.50 o
   5  15   1     1045.70     1022.99     37.49 o
   6  15   1     1323.67     1298.36     47.11 o
   7  15   1      399.53      427.23     33.36 o
   8  15   1      365.87      349.48     30.48 o
  -8 -14   2      298.98      294.16     28.15 o
  -7 -14   2      147.91      107.56     24.39 o
  -6 -14   2      886.76      873.69     37.92 o
  -5 -14   2     1253.38     1181.55     40.98 o
  -4 -14   2     1692.79     1731.05     57.27 o
  -3 -14   2        8.73       27.39     22.50 o
  -2 -14   2       24.58        3.42     24.21 o
  -1 -14   2      410.77      390.06     32.24 o
 -10 -13   2      885.58      895.92     38.68 o
  -9 -13   2      343.85      324.53     26.19 o
  -8 -13   2      133.99      121.56     23.07 o
  -7 -13   2      481.50      436.28     28.22 o
  -6 -13   2      226.46      214.86     25.03 o
  -5 -13   2     1619.32     1668.05     44.33 o
  -4 -13   2      182.76      152.67     24.44 o
  -3 -13   2      104.43      119.77     23.38 o
  -2 -13   2        4.58       -0.23     21.63 o
  -1 -13   2     2113.26     2177.76     50.56 o
   0 -13   2      173.63      129.80     23.61 o
   1 -13   2        0.94       11.22     21.67 o
   2 -13   2      557.69      580.94     32.57 o
 -11 -12   2      168.49      122.61     51.78 o
 -10 -12   2        7.62        9.23     21.15 o
  -9 -12   2      859.60      870.57     33.42 o
  -8 -12   2      357.01      367.28     22.92 o
  -7 -12   2        0.32       -1.87     19.43 o
  -6 -12   2      773.34      727.92     30.14 o
  -5 -12   2       54.73       41.40     18.45 o
  -4 -12   2      236.78      298.02     24.27 o
  -3 -12   2        5.44        9.68     19.30 o
  -2 -12   2     1616.55     1583.95     41.84 o
  -1 -12   2       57.21       74.00     19.52 o
   0 -12   2      202.40      198.53     21.65 o
   1 -12   2       12.68       16.01     19.86 o
   2 -12   2      775.94      774.47     31.37 o
   3 -12   2      326.44      345.64     30.81 o
   4 -12   2     1421.15     1590.89    111.89 o
 -12 -11   2      498.91      441.62     69.04 o
 -11 -11   2      606.97      630.88     69.04 o
 -10 -11   2      358.75      315.12     28.86 o
  -9 -11   2      719.89      656.13     30.75 o
  -8 -11   2      244.51      222.59     21.10 o
  -7 -11   2     3288.57     3295.31     52.89 o
  -6 -11   2      110.89      108.72     21.08 o
  -5 -11   2     1668.68     1689.76     43.50 o
  -4 -11   2       14.92       20.00     19.29 o
  -3 -11   2     3690.60     3754.12     65.91 o
  -2 -11   2       75.16       58.86     17.49 o
  -1 -11   2        1.51        4.03     17.93 o
   0 -11   2      340.27      338.93     22.71 o
   1 -11   2      169.52      166.43     18.55 o
   2 -11   2      422.39      405.93     24.37 o
   3 -11   2      728.05      706.32     29.58 o
   4 -11   2      867.51     1049.29     90.47 o
   5 -11   2       24.43        9.52     47.61 o
 -13 -10   2      163.39      185.10     60.71 o
 -12 -10   2     2835.63     2788.07     90.83 o
 -11 -10   2      273.18      264.26     53.57 o
 -10 -10   2       20.30       18.32     19.92 o
  -9 -10   2      291.18      243.31     27.06 o
  -8 -10   2     4309.69     4281.77     82.85 o
  -7 -10   2      363.30      374.02     22.07 o
  -6 -10   2      624.73      572.74     27.60 o
  -5 -10   2      452.51      419.19     23.65 o
  -4 -10   2     1947.60     1931.83     43.05 o
  -3 -10   2       80.63       75.60     17.45 o
  -2 -10   2      351.75      348.94     23.32 o
  -1 -10   2      657.51      675.53     23.15 o
   0 -10   2        9.11       15.15     13.49 o
   1 -10   2     1737.82     1787.58     35.18 o
   2 -10   2     1748.53     1656.74     37.41 o
   3 -10   2     2192.46     2208.95     52.79 o
   4 -10   2       92.46      107.19     17.74 o
   5 -10   2        0.02      -10.71     48.21 o
   6 -10   2     1348.48     1453.41    104.15 o
 -13  -9   2     2143.28     2278.91    121.41 o
 -12  -9   2      132.80      136.97     35.65 o
 -11  -9   2      202.87      222.00     43.45 o
 -10  -9   2      220.49      216.52     26.42 o
  -9  -9   2     3891.38     3738.62     72.04 o
  -8  -9   2      513.59      459.05     21.97 o
  -7  -9   2      178.20      181.31     17.62 o
  -6  -9   2       20.75       26.92     15.26 o
  -5  -9   2     4515.56     4577.61     59.28 o
  -4  -9   2     2579.87     2624.02     46.63 o
  -3  -9   2     2608.46     2621.07     62.19 o
  -2  -9   2        1.07       11.11     14.58 o
  -1  -9   2      596.97      576.15     20.40 o
   0  -9   2     3995.94     3957.31     53.90 o
   1  -9   2     7921.15     8106.15     80.57 o
   2  -9   2       71.80       59.64     14.27 o
   3  -9   2      811.72      770.16     25.92 o
   4  -9   2        0.27        1.74     14.35 o
   5  -9   2     2884.98     2744.93    126.18 o
   6  -9   2      575.21      542.80     74.40 o
   7  -9   2      400.33      379.72     73.21 o
 -13  -8   2     1113.35     1239.15     96.42 o
 -12  -8   2       25.07       23.53     30.41 o
 -11  -8   2      435.62      427.96     38.42 o
 -10  -8   2     2791.23     2813.09    108.92 o
  -9  -8   2       93.59       79.51     17.99 o
  -8  -8   2      209.40      188.97     20.51 o
  -7  -8   2      206.22      195.14     15.65 o
  -6  -8   2     2232.13     2103.02     36.95 o
  -5  -8   2      688.39      663.18     24.83 o
  -4  -8   2      658.40      665.66     24.77 o
  -3  -8   2      871.25      827.30     27.12 o
  -2  -8   2       41.12       49.00     14.54 o
  -1  -8   2     2224.17     2311.29     33.27 o
   0  -8   2     2575.08     2671.98     38.97 o
   1  -8   2      255.02      240.27     15.15 o
   2  -8   2      637.61      633.81     20.80 o
   3  -8   2       73.06       60.41     12.85 o
   4  -8   2     2241.95     2269.32     37.79 o
   5  -8   2      110.01       72.02     45.23 o
   6  -8   2      303.22      327.34     60.71 o
   7  -8   2     1052.13     1130.83     97.01 o
   8  -8   2      965.21     1076.66     99.99 o
 -14  -7   2     1017.86     1086.19     92.85 o
 -13  -7   2      267.41      195.81     51.18 o
 -12  -7   2        9.43       14.56     29.32 o
 -11  -7   2     1886.72     1895.66     67.01 o
 -10  -7   2       66.25       67.46     27.45 o
  -9  -7   2       29.11       28.38     15.10 o
  -8  -7   2     4715.57     4723.85     61.06 o
  -7  -7   2      914.12      880.64     23.58 o
  -6  -7   2     3326.25     3397.87     41.39 o
  -5  -7   2       11.56        9.33     11.93 o
  -4  -7   2     5285.29     5212.13     57.95 o
  -3  -7   2       28.99       27.44     13.96 o
  -2  -7   2      765.79      782.94     22.53 o
  -1  -7   2     5544.51     5724.79     47.32 o
   0  -7   2       53.02       62.09     12.10 o
   1  -7   2        0.38        6.96     10.96 o
   2  -7   2      484.56      457.29     16.97 o
   3  -7   2     4653.00     4700.17     44.95 o
   4  -7   2      547.78      499.43     17.90 o
   5  -7   2      148.59      120.07     13.36 o
   6  -7   2     1635.32     1731.69     69.42 o
   7  -7   2     3108.57     3394.62    208.91 o
   8  -7   2      352.49      329.93     78.56 o
   9  -7   2      838.18      780.27     83.92 o
 -14  -6   2       59.51       25.59     48.21 o
 -13  -6   2      158.36      119.03     47.02 o
 -12  -6   2     2725.53     2860.27     81.77 o
 -11  -6   2      940.42     1029.72     49.95 o
 -10  -6   2     1967.68     1966.81     72.91 o
  -9  -6   2     2222.97     2304.55     41.34 o
  -8  -6   2     1034.92     1007.91     28.56 o
  -7  -6   2     4727.74     4776.83     57.05 o
  -6  -6   2     2567.78     2582.26     37.37 o
  -5  -6   2       57.08       49.29      9.84 o
  -4  -6   2      957.33      995.34     24.30 o
  -3  -6   2       38.62       53.14     12.04 o
  -2  -6   2    11958.85    11683.74    118.32 o
  -1  -6   2     4336.76     4287.34     38.16 o
   0  -6   2     1214.93     1161.36     22.99 o
   1  -6   2     1093.67     1081.61     22.79 o
   2  -6   2     6680.77     6496.14     49.65 o
   3  -6   2      273.41      274.48     12.81 o
   4  -6   2      358.59      361.11     14.21 o
   5  -6   2     4452.96     4490.97     42.61 o
   6  -6   2      440.01      457.19     41.56 o
   7  -6   2       27.80       29.86     28.55 o
   8  -6   2     1235.34     1242.29     63.54 o
   9  -6   2      499.04      537.44     72.02 o
  10  -6   2      214.23      229.74     66.66 o
 -14  -5   2        1.60        1.79     49.40 o
 -13  -5   2     1905.43     1931.93    105.35 o
 -12  -5   2      293.98      276.46     33.38 o
 -11  -5   2     1635.11     1736.07     61.65 o
 -10  -5   2     1693.35     1771.48     58.94 o
  -9  -5   2     1343.73     1303.96     27.88 o
  -8  -5   2     1859.56     1923.36     65.29 o
  -7  -5   2     1784.65     1768.81     33.45 o
  -6  -5   2        2.34       12.94     11.13 o
  -5  -5   2      856.08      872.06     18.22 o
  -4  -5   2       62.35       62.29      9.40 o
  -3  -5   2     8201.57     7949.02     57.80 o
  -2  -5   2     2809.86     2694.68     34.54 o
  -1  -5   2      803.46      827.45     17.07 o
   0  -5   2      874.43      906.48     19.19 o
   1  -5   2     4911.13     4733.82     40.05 o
   2  -5   2       73.22       59.20      9.12 o
   3  -5   2     3458.28     3309.39     30.80 o
   4  -5   2     2051.63     1974.92     24.62 o
   5  -5   2       73.33       61.46      9.44 o
   6  -5   2      125.59      147.54     31.25 o
   7  -5   2     4416.87     4536.96    100.76 o
   8  -5   2      218.80      204.98     37.66 o
   9  -5   2       15.58       57.37     32.52 o
  10  -5   2       94.60       38.69     55.35 o
  11  -5   2     1556.67     1641.48    114.27 o
 -14  -4   2     2742.20     3059.18    140.46 o
 -13  -4   2        0.59        8.33     49.99 o
 -12  -4   2      279.27      251.46     34.13 o
 -11  -4   2     1137.85     1184.78     52.60 o
 -10  -4   2     1211.00     1217.32     58.03 o
  -9  -4   2     1038.88      991.52     43.97 o
  -8  -4   2     2668.87     2859.87     31.66 o
  -7  -4   2        1.36        6.09     10.40 o
  -6  -4   2     1607.67     1680.14     29.65 o
  -5  -4   2      357.22      347.48     14.49 o
  -4  -4   2    19443.21    19432.55     75.62 o
  -3  -4   2     7327.30     7498.25     51.51 o
  -2  -4   2     2005.53     2084.86     28.10 o
  -1  -4   2      382.23      414.39     14.95 o
   0  -4   2    22653.57    22958.52     85.40 o
   1  -4   2     1991.58     1937.89     30.68 o
   2  -4   2     6194.93     5954.51     39.23 o
   3  -4   2       12.06       16.66      7.59 o
   4  -4   2     3340.15     3340.52     28.28 o
   5  -4   2     1489.99     1414.57     20.78 o
   6  -4   2     8470.89     8608.57     82.88 o
   7  -4   2      199.71      191.20     31.77 o
   8  -4   2     1166.70     1122.88     58.62 o
   9  -4   2       42.10       47.00     32.33 o
  10  -4   2     2544.48     2828.25    131.53 o
  11  -4   2      372.34      343.41     66.66 o
 -14  -3   2      405.51      363.65     71.42 o
 -13  -3   2      522.31      513.04     64.28 o
 -12  -3   2     1316.01     1366.13     58.30 o
 -11  -3   2      446.82      405.25     35.83 o
 -10  -3   2      728.19      726.80     31.78 o
  -9  -3   2     6384.05     6680.57     80.02 o
  -8  -3   2      270.17      250.02      9.74 o
  -7  -3   2       15.42       14.58      8.04 o
  -6  -3   2      218.41      225.20     10.92 o
  -5  -3   2    17327.43    17460.15    101.99 o
  -4  -3   2     4537.45     4703.90     38.04 o
  -3  -3   2     1960.44     1973.21     20.89 o
  -2  -3   2     1862.65     1666.02     20.93 o
  -1  -3   2     9290.62     9295.24     86.44 o
   0  -3   2     2334.33     2327.13     31.55 o
   1  -3   2     7166.16     7145.18     51.05 o
   2  -3   2     8942.83     8955.88     93.01 o
   3  -3   2     1180.94     1246.41     14.00 o
   4  -3   2     2838.15     2933.30     21.05 o
   5  -3   2    11301.89    11106.71     64.69 o
   6  -3   2     2938.71     2791.74     29.59 o
   7  -3   2      354.22      387.69     33.44 o
   8  -3   2      266.58      278.36     33.54 o
   9  -3   2     2163.00     2166.93     71.87 o
  10  -3   2      255.58      204.14     55.95 o
  11  -3   2      328.15      254.73     58.92 o
  12  -3   2      308.01      304.73     64.28 o
 -14  -2   2      718.91      664.81     76.78 o
 -13  -2   2      524.76      468.99     65.47 o
 -12  -2   2       21.37       21.52     28.44 o
 -11  -2   2      408.76      362.85     28.59 o
 -10  -2   2     4962.77     5007.55    136.59 o
  -9  -2   2      631.56      635.73     28.41 o
  -8  -2   2     1687.00     1642.45     22.89 o
  -7  -2   2     1203.64     1179.20     14.67 o
  -6  -2   2     4571.12     4746.17     36.33 o
  -5  -2   2     3247.90     3364.25     49.77 o
  -4  -2   2        7.69       15.53      7.06 o
  -3  -2   2     7035.42     6816.52     55.41 o
  -2  -2   2       92.17      113.63      7.84 o
  -1  -2   2      290.94      339.80      9.96 o
   0  -2   2     8133.54     8083.52     35.10 o
   1  -2   2      944.90      875.08     13.95 o
   2  -2   2     3157.90     3125.71     20.94 o
   3  -2   2     1522.50     1498.02     15.37 o
   4  -2   2    18274.17    18045.81     82.37 o
   5  -2   2      401.44      380.18      8.34 o
   6  -2   2     2060.09     2071.91     16.58 o
   7  -2   2     3215.13     3194.25     52.93 o
   8  -2   2     3924.39     4173.62     84.63 o
   9  -2   2     3865.31     3929.83     96.42 o
  10  -2   2      344.68      277.92     35.93 o
  11  -2   2     1629.70     1619.46    101.77 o
  12  -2   2     1065.88     1042.14     92.25 o
  13  -2   2      654.15      748.73     86.89 o
 -13  -1   2      172.02      123.20     55.35 o
 -12  -1   2       20.85       19.66     24.06 o
 -11  -1   2     5817.24     6331.48     90.48 o
 -10  -1   2      102.43      107.53     20.24 o
  -9  -1   2      230.88      210.62     21.33 o
  -8  -1   2      769.24      771.49     28.83 o
  -7  -1   2     4433.17     4607.07     26.22 o
  -6  -1   2     4050.47     4098.39     25.03 o
  -5  -1   2     6467.41     6504.75     30.17 o
  -4  -1   2     3883.13     3996.22     30.99 o
  -3  -1   2     3522.02     3713.93     19.76 o
  -2  -1   2     5702.84     5739.98     54.74 o
  -1  -1   2     1583.38     1607.08     13.89 o
   0  -1   2      145.46      140.56      7.20 o
   1  -1   2       22.60       35.42      5.75 o
   2  -1   2       36.96       50.31      5.18 o
   3  -1   2    19069.48    18689.36     87.28 o
   4  -1   2      747.91      795.64      8.98 o
   5  -1   2     5059.73     5128.88     50.05 o
   6  -1   2     4861.20     4704.15     50.11 o
   7  -1   2      675.23      676.02     22.92 o
   8  -1   2      509.11      517.22     22.99 o
   9  -1   2     1311.63     1255.09     40.62 o
  10  -1   2     2265.88     2386.76     57.63 o
  11  -1   2      287.30      243.42     53.57 o
  12  -1   2        2.08       11.31     45.83 o
  13  -1   2      578.56      571.96     75.59 o
 -13   0   2      159.37      213.89     45.83 o
 -12   0   2     5483.28     5868.97     95.00 o
 -11   0   2        6.58       23.25     21.49 o
 -10   0   2      394.39      327.79     45.53 o
  -9   0   2       91.63       73.93     18.62 o
  -8   0   2     4224.24     4320.66     50.25 o
  -7   0   2     4012.29     4133.26     22.94 o
  -6   0   2     4431.13     4516.84     25.37 o
  -5   0   2     3269.14     3382.98     22.66 o
  -4   0   2     1496.77     1512.10     14.75 o
  -3   0   2     2112.87     1879.69     16.66 o
  -2   0   2      796.22      778.37      8.24 o
  -1   0   2     1970.37     2155.96     14.65 o
   0   0   2       70.52      148.10      7.42 o
   1   0   2     3076.01     3235.12     16.35 o
   2   0   2    11208.99    11318.45     82.17 o
   3   0   2      192.64      228.30      5.88 o
   4   0   2      312.76      320.57     11.18 o
   5   0   2     3706.98     3894.63     41.87 o
   6   0   2     8861.33     8854.43     77.66 o
   7   0   2      251.71      265.50     13.91 o
   8   0   2     1130.58     1049.52     24.47 o
   9   0   2     1400.06     1434.30     30.30 o
  10   0   2     1201.31     1208.35     35.82 o
  11   0   2       78.68      107.57     30.29 o
  12   0   2     1271.73     1296.75     61.99 o
  13   0   2       68.27       28.28     33.78 o
 -13   1   2     2528.46     2630.74    120.52 o
 -12   1   2       33.22       30.57     25.94 o
 -11   1   2        0.08        7.55     23.79 o
 -10   1   2      324.27      349.71     27.88 o
  -9   1   2     1873.71     1810.02     47.61 o
  -8   1   2     1699.22     1709.38     43.15 o
  -7   1   2     1869.80     1962.24     17.04 o
  -6   1   2     5704.19     5648.46     39.28 o
  -5   1   2     1826.08     1898.26     16.40 o
  -4   1   2     8927.28     9233.72     48.22 o
  -3   1   2    13188.52    13478.30     63.87 o
  -2   1   2     3921.56     4276.79     21.61 o
  -1   1   2     1232.03     1261.00     11.17 o
   0   1   2      322.47      345.79      7.12 o
   1   1   2    58385.12    58486.72    339.05 o
   2   1   2    18859.78    19234.24     59.14 o
   3   1   2     4351.44     4638.40     24.52 o
   4   1   2     3261.26     3410.11     42.52 o
   5   1   2    24444.09    24556.63    241.74 o
   6   1   2     7403.17     7251.64    104.12 o
   7   1   2     6203.60     6196.64     53.90 o
   8   1   2     1473.32     1421.54     29.85 o
   9   1   2     3108.25     3021.35     45.47 o
  10   1   2      731.73      703.26     28.25 o
  11   1   2     4311.59     4466.11     66.12 o
  12   1   2       39.54       20.43     27.12 o
  13   1   2       22.35        2.98     31.56 o
  14   1   2        0.27       23.81     51.78 o
 -13   2   2      142.26       92.25     52.38 o
 -12   2   2      356.86      339.75     56.84 o
 -11   2   2      724.41      772.02     40.61 o
 -10   2   2      809.16      760.40     37.39 o
  -9   2   2      792.50      747.10     46.12 o
  -8   2   2     4105.99     4245.03     68.48 o
  -7   2   2     2440.05     2405.81     38.37 o
  -6   2   2       17.44       25.62      5.51 o
  -5   2   2     2232.43     2247.99     18.49 o
  -4   2   2     2844.56     2734.13     20.00 o
  -3   2   2      583.36      570.71      8.93 o
  -2   2   2     1476.17     1773.70     14.68 o
  -1   2   2     6309.45     6706.41     28.74 o
   0   2   2    10459.83    10884.21     34.55 o
   1   2   2    18991.94    20110.57     85.71 o
   2   2   2      293.16      317.62      6.60 o
   3   2   2     6978.48     7215.46     39.12 o
   4   2   2     7793.55     8163.89     41.78 o
   5   2   2      756.31      739.59      8.45 o
   6   2   2    20058.68    20363.21    341.16 o
   7   2   2     4393.27     4331.25     43.86 o
   8   2   2      865.79      847.26     23.38 o
   9   2   2       23.02       21.47     13.24 o
  10   2   2     6185.02     6246.25    119.68 o
  11   2   2        0.81      -10.41     20.50 o
  12   2   2       40.80        7.55     21.64 o
  13   2   2      370.81      349.96     58.33 o
  14   2   2     1734.66     1915.26    109.51 o
 -12   3   2      517.94      514.82     72.61 o
 -11   3   2     1747.90     1878.20     72.75 o
 -10   3   2       94.90       90.86     30.58 o
  -9   3   2      275.65      294.93     34.74 o
  -8   3   2     1186.19     1156.63     40.40 o
  -7   3   2       31.36       27.13     14.54 o
  -6   3   2      194.73      166.83      7.93 o
  -5   3   2     3256.93     3156.79     25.54 o
  -4   3   2        0.64        4.21      5.49 o
  -3   3   2     2950.56     3200.05     22.31 o
  -2   3   2     6573.82     6786.57     37.15 o
  -1   3   2     3419.35     3449.33     23.02 o
   0   3   2     4210.28     4328.21     26.32 o
   1   3   2      646.49      683.81     12.50 o
   2   3   2     4997.75     5044.36     26.64 o
   3   3   2     4913.21     5200.87     35.19 o
   4   3   2     3862.64     4277.08     31.81 o
   5   3   2    12876.51    12930.02     74.84 o
   6   3   2      290.24      250.13      5.67 o
   7   3   2      308.51      270.67      5.75 o
   8   3   2      247.95      204.17     14.26 o
   9   3   2     6333.01     6529.36     74.57 o
  10   3   2       30.25       23.02     16.79 o
  11   3   2     1062.73     1152.17     40.53 o
  12   3   2      804.52      777.25     48.80 o
  13   3   2      608.72      575.53     61.90 o
  14   3   2      979.32     1046.31     86.89 o
 -12   4   2     1276.50     1523.04    106.54 o
 -11   4   2      396.86      360.67     64.87 o
 -10   4   2     2736.48     2980.02    127.96 o
  -9   4   2      151.28      159.44     31.61 o
  -8   4   2       43.20       43.05     27.74 o
  -7   4   2      482.05      451.32     35.89 o
  -6   4   2     7478.80     7646.85     50.73 o
  -5   4   2      600.70      620.59     12.40 o
  -4   4   2      224.24      236.76      8.77 o
  -3   4   2      491.73      465.33     12.61 o
  -2   4   2    16756.83    17221.62     62.32 o
  -1   4   2    12213.18    12544.77     52.07 o
   0   4   2     2866.84     3005.23     25.63 o
   1   4   2      978.33      942.09     18.38 o
   2   4   2     2769.54     2813.39     29.16 o
   3   4   2     2404.17     2427.07     24.12 o
   4   4   2    14830.61    14636.22     89.19 o
   5   4   2     3818.75     3948.49     32.67 o
   6   4   2      632.14      618.77      9.54 o
   7   4   2      318.49      297.37      7.52 o
   8   4   2     4457.06     4560.24     65.13 o
   9   4   2      879.00      822.22     26.89 o
  10   4   2      848.79      832.65     32.74 o
  11   4   2     1219.18     1214.56     52.96 o
  12   4   2      186.06      160.01     31.72 o
  13   4   2      177.92      218.03     36.26 o
  14   4   2      294.06      225.57     58.33 o
 -11   5   2     2596.13     2659.82    134.51 o
 -10   5   2        2.24       47.61     43.45 o
  -9   5   2      131.73      170.22     52.38 o
  -8   5   2        8.19      -11.90     40.47 o
  -7   5   2     6657.23     7014.69    166.65 o
  -6   5   2      325.86      334.12     15.91 o
  -5   5   2      270.41      230.75     13.29 o
  -4   5   2      344.88      347.37     14.27 o
  -3   5   2     4271.88     4416.11     40.85 o
  -2   5   2    15277.06    15725.65     61.83 o
  -1   5   2     2100.58     2024.73     24.42 o
   0   5   2     3599.79     3587.79     38.39 o
   1   5   2     1282.29     1369.86     24.32 o
   2   5   2      394.14      340.13     12.16 o
   3   5   2    15758.39    15750.36    154.00 o
   4   5   2      243.54      197.13      9.53 o
   5   5   2      251.60      279.47      9.91 o
   6   5   2       79.64       77.92      7.09 o
   7   5   2    14291.61    14371.97    121.49 o
   8   5   2        6.27       12.27      6.22 o
   9   5   2     1174.20     1131.31     33.30 o
  10   5   2     3169.40     3250.70    155.93 o
  11   5   2     1194.24     1139.45     53.38 o
  12   5   2     1875.49     1928.23     69.20 o
  13   5   2      509.50      483.16     44.40 o
  14   5   2      428.11      412.45     64.87 o
 -10   6   2       67.06       61.30     45.23 o
  -9   6   2      781.81      789.79     82.13 o
  -8   6   2     1773.09     1712.31     96.42 o
  -7   6   2        6.15      -30.95     42.26 o
  -6   6   2        1.69        0.54     12.64 o
  -5   6   2      123.68       91.26     12.30 o
  -4   6   2      194.12      208.90     14.35 o
  -3   6   2     2839.00     2786.62     37.97 o
  -2   6   2     6419.98     6496.52     52.40 o
  -1   6   2     1250.25     1122.03     22.67 o
   0   6   2       64.15       41.62      9.37 o
   1   6   2     1447.50     1402.02     22.93 o
   2   6   2    11247.52    11098.38     97.99 o
   3   6   2     1821.51     1787.29     20.60 o
   4   6   2     1187.80     1207.43     19.74 o
   5   6   2      156.94      146.06      9.81 o
   6   6   2    18587.74    18643.42     96.40 o
   7   6   2     2085.43     2045.98     20.62 o
   8   6   2     5674.59     5750.26     61.77 o
   9   6   2     2449.01     2426.00     47.71 o
  10   6   2     1662.82     1560.78     41.65 o
  11   6   2     5586.28     5861.62    109.14 o
  12   6   2     3876.91     3901.55     94.99 o
  13   6   2      256.17      273.99     59.52 o
  14   6   2      429.89      380.54     44.29 o
 -10   7   2        0.07       60.71     48.21 o
  -9   7   2     1563.46     1792.66    114.27 o
  -8   7   2       27.75       48.21     49.40 o
  -7   7   2      330.01      324.37     52.38 o
  -6   7   2       99.05       57.14     33.33 o
  -5   7   2      740.04      658.14     28.26 o
  -4   7   2     2217.49     2205.47     38.31 o
  -3   7   2     2335.04     2345.26     36.10 o
  -2   7   2     1661.72     1570.62     29.32 o
  -1   7   2      147.24      153.47     12.93 o
   0   7   2     1474.79     1385.85     39.43 o
   1   7   2     1864.77     1875.95     24.62 o
   2   7   2       22.95       17.97      8.11 o
   3   7   2       24.75       32.79      7.60 o
   4   7   2     4898.23     4853.49     30.30 o
   5   7   2     3656.07     3708.95     61.55 o
   6   7   2      232.22      225.34     12.19 o
   7   7   2     2492.21     2475.23     24.81 o
   8   7   2     4242.12     4235.64     39.72 o
   9   7   2      191.44      193.62     11.54 o
  10   7   2      157.92      148.01     19.55 o
  11   7   2     1797.66     1776.32     64.61 o
  12   7   2      156.25      125.01     30.04 o
  13   7   2      188.64      228.12     36.94 o
  14   7   2      145.63      132.36     37.65 o
  -9   8   2      133.63      158.91     52.97 o
  -8   8   2       69.90       66.06     49.99 o
  -7   8   2      897.98      849.90     79.75 o
  -6   8   2       69.35      169.03     47.61 o
  -5   8   2     1502.45     1490.29     33.38 o
  -4   8   2     1381.57     1298.08     30.79 o
  -3   8   2     2181.91     2158.02     37.74 o
  -2   8   2        5.67        7.79     13.09 o
  -1   8   2      124.17      122.97     13.52 o
   0   8   2      767.91      772.86     18.09 o
   1   8   2      233.11      223.38     11.96 o
   2   8   2     1186.10     1190.28     21.74 o
   3   8   2     5684.67     5607.15     53.37 o
   4   8   2     8145.04     8245.55     45.47 o
   5   8   2       33.09       44.39     10.18 o
   6   8   2      119.55      133.14     11.90 o
   7   8   2     2323.19     2351.18     28.21 o
   8   8   2     1270.02     1298.03     22.51 o
   9   8   2       72.17       65.03     10.85 o
  10   8   2     2663.39     2656.17     68.35 o
  11   8   2      527.18      496.96     39.53 o
  12   8   2       43.23       51.15     27.87 o
  13   8   2       34.59       69.40     33.17 o
  14   8   2     1308.19     1258.54    201.76 o
  -8   9   2      295.62      366.03     72.02 o
  -7   9   2      380.98      366.03     70.83 o
  -6   9   2     1036.67      906.45     83.32 o
  -5   9   2     4179.29     4219.89     57.08 o
  -4   9   2       14.45        5.45     14.80 o
  -3   9   2        0.12       -3.48     15.20 o
  -2   9   2      906.48      886.37     27.73 o
  -1   9   2     5676.84     5825.39     86.25 o
   0   9   2     4699.35     4701.79     54.06 o
   1   9   2      133.69      142.60     14.94 o
   2   9   2     2040.44     2065.47     35.44 o
   3   9   2     7274.01     7571.28     67.77 o
   4   9   2     4782.13     4899.22     61.30 o
   5   9   2     4352.21     4390.04     46.13 o
   6   9   2      726.74      658.51     20.52 o
   7   9   2     1095.37     1127.58     21.94 o
   8   9   2      288.10      266.12     14.41 o
   9   9   2     7085.86     7247.90     57.37 o
  10   9   2      426.55      416.12     35.88 o
  11   9   2       27.67       16.07     44.04 o
  12   9   2        2.45       15.69     27.62 o
  13   9   2     2097.05     2224.00     96.42 o
  14   9   2        6.01       26.54     37.31 o
  -7  10   2       92.77       44.04     53.57 o
  -6  10   2     1786.42     1893.83    113.68 o
  -5  10   2      303.15      327.94     55.35 o
  -4  10   2       12.88        0.77     17.99 o
  -3  10   2       74.73       62.46     16.50 o
  -2  10   2     1340.23     1266.39     33.41 o
  -1  10   2     1694.91     1679.83     40.68 o
   0  10   2      184.52      152.95     17.50 o
   1  10   2      871.06      916.14     36.53 o
   2  10   2     1856.03     1836.06     47.38 o
   3  10   2     1138.22     1153.70     29.27 o
   4  10   2     2089.43     2202.26     35.70 o
   5  10   2      639.51      630.61     21.79 o
   6  10   2      134.09      123.89     13.78 o
   7  10   2       34.86       29.17     11.59 o
   8  10   2     8932.80     9440.52     69.59 o
   9  10   2        6.30       12.45     12.99 o
  10  10   2        6.82        0.19     20.41 o
  11  10   2      110.87       47.02     38.69 o
  12  10   2     2238.35     2269.17    107.13 o
  13  10   2      586.07      623.06     52.29 o
  14  10   2      468.39      458.85     51.15 o
  -6  11   2      191.78      142.25     60.11 o
  -5  11   2      197.12      248.19     53.57 o
  -4  11   2       42.80       42.11     19.65 o
  -3  11   2      840.03      803.06     32.22 o
  -2  11   2      180.11      148.61     19.18 o
  -1  11   2       42.40       44.23     17.28 o
   0  11   2      210.60      215.13     19.87 o
   1  11   2      617.39      575.01     25.47 o
   2  11   2      802.40      699.41     30.40 o
   3  11   2     1683.16     1660.51     43.28 o
   4  11   2      103.01      101.59     18.15 o
   5  11   2      416.45      363.58     19.62 o
   6  11   2        8.85       12.33     12.66 o
   7  11   2     8208.15     8756.80     84.34 o
   8  11   2       72.15       84.43     14.70 o
   9  11   2      582.23      582.22     22.06 o
  10  11   2      213.52      208.66     16.72 o
  11  11   2     1656.29     1663.50    101.18 o
  12  11   2      221.72      251.76     60.11 o
  13  11   2     2098.67     2169.50    140.16 o
  -5  12   2       23.24        6.55     53.57 o
  -4  12   2     1734.28     1717.10     75.52 o
  -3  12   2      219.10      221.57     24.19 o
  -2  12   2       50.42       41.79     20.14 o
  -1  12   2       67.74       59.16     18.45 o
   0  12   2      272.00      256.86     25.97 o
   1  12   2     1619.67     1565.90     46.77 o
   2  12   2     1258.46     1196.05     60.05 o
   3  12   2     1535.68     1508.65     45.21 o
   4  12   2       30.24       39.16     18.36 o
   5  12   2       18.76       23.98     15.64 o
   6  12   2     3486.46     3590.37     44.78 o
   7  12   2       24.40       21.76     15.02 o
   8  12   2       16.26       16.67     15.47 o
   9  12   2      509.88      478.47     22.11 o
  10  12   2     1102.50     1073.04     29.75 o
  11  12   2        0.87        9.52     49.40 o
  12  12   2      362.17      339.84     67.85 o
  13  12   2     1313.63     1429.01    111.30 o
  -3  13   2      174.15      148.39     21.24 o
  -2  13   2      678.00      664.53     28.74 o
  -1  13   2      259.77      268.47     29.47 o
   0  13   2      808.54      751.36     37.11 o
   1  13   2     1530.18     1495.59     48.40 o
   2  13   2      778.07      718.23     37.95 o
   3  13   2      151.21      164.88     22.36 o
   4  13   2      125.45      131.35     18.09 o
   5  13   2     2107.60     2114.83     41.83 o
   6  13   2       60.78       48.59     17.80 o
   7  13   2       33.66       30.05     17.68 o
   8  13   2     1567.51     1602.57     37.00 o
   9  13   2     1008.95     1008.52     30.43 o
  10  13   2      447.50      465.43     24.15 o
  11  13   2      832.49      736.23     79.16 o
  12  13   2     1249.47     1202.84     98.20 o
  -1  14   2     1011.10     1019.84     45.16 o
   0  14   2     2010.10     2123.83     49.30 o
   1  14   2       79.98       56.88     21.22 o
   2  14   2      492.86      450.27     25.87 o
   3  14   2        0.63       18.39     20.41 o
   4  14   2     1650.90     1642.18     40.88 o
   5  14   2     1352.61     1356.43     37.42 o
   6  14   2      640.70      668.82     32.22 o
   7  14   2      639.02      607.83     31.00 o
   8  14   2     1644.03     1700.43     47.57 o
   9  14   2      429.04      474.05     31.31 o
  10  14   2     2047.77     2096.76     46.93 o
  11  14   2      268.33      369.01     66.66 o
   1  15   2       97.67       88.64     24.00 o
   2  15   2        1.69       32.67     23.87 o
   3  15   2      465.07      463.60     32.32 o
   4  15   2      597.54      623.89     30.84 o
   5  15   2      307.31      333.05     25.59 o
   6  15   2     1062.45     1136.63     41.14 o
   7  15   2     1286.59     1259.48     53.03 o
   8  15   2      108.42      105.12     25.20 o
   9  15   2      714.70      690.57     40.43 o
  -7 -14   3     1506.25     1476.77     44.14 o
  -6 -14   3      192.19      201.97     27.58 o
  -5 -14   3      741.97      763.67     36.51 o
  -4 -14   3        0.49       -4.08     24.31 o
  -3 -14   3        7.57       13.28     23.19 o
  -2 -14   3      216.74      225.30     28.78 o
  -9 -13   3      457.36      472.56     33.15 o
  -8 -13   3     1808.13     1800.56     42.92 o
  -7 -13   3       47.65       45.05     20.27 o
  -6 -13   3      446.54      424.34     29.81 o
  -5 -13   3        1.38       17.57     20.33 o
  -4 -13   3        1.07        2.36     21.04 o
  -3 -13   3      135.52      161.83     26.06 o
  -2 -13   3     2045.83     2065.78     63.97 o
  -1 -13   3       18.15       -5.24     25.37 o
   0 -13   3        0.87        2.22     22.01 o
   1 -13   3      129.61      110.23     24.56 o
 -11 -12   3      187.16      233.31     60.71 o
 -10 -12   3     1001.99     1020.63     44.92 o
  -9 -12   3      736.27      713.28     38.90 o
  -8 -12   3      366.06      372.76     26.11 o
  -7 -12   3     1909.69     2049.95     46.35 o
  -6 -12   3      483.29      477.47     29.48 o
  -5 -12   3       11.58        3.91     20.24 o
  -4 -12   3     1120.84     1172.82     42.61 o
  -3 -12   3     4213.84     4438.30     66.29 o
  -2 -12   3       32.22       25.94     20.08 o
  -1 -12   3        0.24       -0.89     19.16 o
   0 -12   3      251.09      244.71     24.50 o
   1 -12   3      937.78      955.98     35.62 o
   2 -12   3      839.45      828.60     35.11 o
   3 -12   3      992.19     1039.77     34.74 o
 -12 -11   3     1107.18     1037.38     95.23 o
 -11 -11   3      851.73      824.91     80.94 o
 -10 -11   3       15.25       13.54     22.98 o
  -9 -11   3       97.40       98.21     23.08 o
  -8 -11   3     2730.39     2676.40     60.29 o
  -7 -11   3      694.56      691.42     29.14 o
  -6 -11   3      598.00      599.75     30.14 o
  -5 -11   3      378.92      354.61     38.79 o
  -4 -11   3     1752.97     1749.37     45.51 o
  -3 -11   3       55.10       50.83     20.62 o
  -2 -11   3      144.51      161.81     23.55 o
  -1 -11   3      682.63      657.56     28.25 o
   0 -11   3       24.87       24.00     17.66 o
   1 -11   3      744.29      707.49     27.05 o
   2 -11   3      247.68      230.60     20.77 o
   3 -11   3     1556.70     1616.19     53.26 o
   4 -11   3        3.49       -0.60     57.14 o
   5 -11   3       34.11       66.66     53.57 o
 -12 -10   3      196.42      187.82     41.66 o
 -11 -10   3      218.14      207.12     52.38 o
 -10 -10   3      288.79      290.53     27.24 o
  -9 -10   3     1981.02     1969.34     50.73 o
  -8 -10   3      688.70      622.10     28.84 o
  -7 -10   3      287.56      262.61     20.66 o
  -6 -10   3      339.27      293.96     22.67 o
  -5 -10   3     1416.53     1433.58     60.63 o
  -4 -10   3      607.62      620.10     28.84 o
  -3 -10   3      286.16      278.58     22.75 o
  -2 -10   3       11.08       14.54     18.61 o
  -1 -10   3      197.92      169.55     20.09 o
   0 -10   3     1262.79     1231.02     33.99 o
   1 -10   3     1788.16     1729.73     36.40 o
   2 -10   3      715.07      703.50     26.58 o
   3 -10   3       13.59        7.09     17.14 o
   4 -10   3      151.36      164.17     29.69 o
   5 -10   3      945.66     1062.38     89.87 o
   6 -10   3       47.16       73.80     54.76 o
 -13  -9   3      350.44      361.74     47.11 o
 -12  -9   3      525.37      537.14     49.84 o
 -11  -9   3     2036.03     2184.28    107.13 o
 -10  -9   3     4581.43     4582.69     71.41 o
  -9  -9   3      525.83      501.98     29.06 o
  -8  -9   3     1888.38     1974.06     42.52 o
  -7  -9   3      125.82      112.84     16.23 o
  -6  -9   3     4238.93     4181.68     55.72 o
  -5  -9   3     2604.74     2689.02     48.21 o
  -4  -9   3     1295.17     1233.78     35.08 o
  -3  -9   3       46.72       28.14     18.06 o
  -2  -9   3     3590.48     3533.60     54.68 o
  -1  -9   3     2535.76     2516.66     47.17 o
   0  -9   3     1563.44     1516.40     38.77 o
   1  -9   3      114.97      113.77     16.37 o
   2  -9   3       26.75       33.49     15.55 o
   3  -9   3      134.46      141.71     17.43 o
   4  -9   3      989.29      969.32     29.20 o
   5  -9   3        8.02      -36.90     45.23 o
   6  -9   3       81.37      114.27     49.40 o
   7  -9   3      388.52      477.92     76.78 o
 -13  -8   3       16.78      -14.49     37.43 o
 -12  -8   3      191.21      193.20     50.89 o
 -11  -8   3     3144.88     3369.99    106.83 o
 -10  -8   3      705.55      659.66     42.93 o
  -9  -8   3       79.13       82.79     19.31 o
  -8  -8   3     1563.91     1628.78     41.95 o
  -7  -8   3     3304.56     3271.42     50.13 o
  -6  -8   3     2567.14     2599.69     40.69 o
  -5  -8   3        3.65        4.39     15.13 o
  -4  -8   3     2501.97     2559.91     44.04 o
  -3  -8   3     3402.60     3294.93     49.91 o
  -2  -8   3     2321.57     2321.05     42.14 o
  -1  -8   3     1141.15     1195.88     31.96 o
   0  -8   3       39.10       43.62     13.50 o
   1  -8   3       71.73       94.25     14.41 o
   2  -8   3      393.16      390.24     19.67 o
   3  -8   3     5862.94     5938.02     69.96 o
   4  -8   3      203.95      185.31     16.78 o
   5  -8   3        1.09        1.79     38.09 o
   6  -8   3       56.43       67.85     43.45 o
   7  -8   3     3261.33     3627.57    155.93 o
   8  -8   3      568.19      524.35     78.56 o
 -13  -7   3       71.17       43.89     32.82 o
 -12  -7   3     1375.27     1509.41     66.06 o
 -11  -7   3      112.60       77.74     31.25 o
 -10  -7   3      558.58      561.10     40.19 o
  -9  -7   3     2629.08     2648.63     49.20 o
  -8  -7   3     1784.39     1808.86     45.91 o
  -7  -7   3     2951.64     3024.02     45.48 o
  -6  -7   3     1053.26     1020.28     25.61 o
  -5  -7   3     3196.97     3130.68     41.83 o
  -4  -7   3      898.33      811.96     25.39 o
  -3  -7   3     1088.61     1087.86     29.18 o
  -2  -7   3     7751.68     7674.29     69.35 o
  -1  -7   3      419.06      407.06     20.16 o
   0  -7   3     1702.66     1611.42     30.24 o
   1  -7   3      133.53      114.03     15.34 o
   2  -7   3     7259.60     7224.82     91.53 o
   3  -7   3      376.06      396.70     18.52 o
   4  -7   3      181.50      200.02     14.72 o
   5  -7   3      172.21      149.28     15.21 o
   6  -7   3     1475.67     1518.89    161.29 o
   7  -7   3      677.34      715.17     56.18 o
   8  -7   3     1740.53     1709.60     79.96 o
   9  -7   3      351.35      397.57     75.59 o
 -14  -6   3        0.16      -16.66     50.59 o
 -13  -6   3     2969.38     3021.92     90.48 o
 -12  -6   3        3.57       17.88     29.29 o
 -11  -6   3      498.47      499.68     40.95 o
 -10  -6   3      262.24      251.42     30.88 o
  -9  -6   3     2650.76     2697.63     46.67 o
  -8  -6   3      689.24      742.84     27.17 o
  -7  -6   3     1758.00     1780.16     39.52 o
  -6  -6   3     1353.58     1221.25     28.34 o
  -5  -6   3     1662.33     1647.24     29.22 o
  -4  -6   3      242.63      208.86     15.63 o
  -3  -6   3     3315.36     3256.11     42.90 o
  -2  -6   3      294.45      302.29     17.86 o
  -1  -6   3     4270.42     4121.17     59.91 o
   0  -6   3      440.67      430.92     16.97 o
   1  -6   3     3342.84     3271.75     42.47 o
   2  -6   3      261.58      254.74     15.45 o
   3  -6   3       75.16       78.13     12.50 o
   4  -6   3     2322.50     2262.48     37.20 o
   5  -6   3        3.53        5.57     10.46 o
   6  -6   3      139.18      169.94     38.39 o
   7  -6   3     1409.83     1348.73     88.09 o
   8  -6   3      876.06      849.32     56.15 o
   9  -6   3        0.35      -23.50     34.81 o
  10  -6   3      102.80       73.21     58.33 o
 -14  -5   3     2970.47     3228.80    147.01 o
 -13  -5   3        1.26       22.52     31.58 o
 -12  -5   3        7.58        4.00     28.31 o
 -11  -5   3      451.10      429.42     39.15 o
 -10  -5   3     2819.95     2764.91     74.50 o
  -9  -5   3      880.59      921.40     25.85 o
  -8  -5   3     3932.30     4000.75     52.17 o
  -7  -5   3     3521.82     3417.32     47.81 o
  -6  -5   3     1434.47     1392.17     36.32 o
  -5  -5   3     1154.98     1202.68     25.92 o
  -4  -5   3     7648.92     7757.96     55.62 o
  -3  -5   3      132.33      136.45     13.35 o
  -2  -5   3      807.46      816.81     22.19 o
  -1  -5   3      132.19      137.41     12.96 o
   0  -5   3     7348.34     7453.33     52.73 o
   1  -5   3      211.79      208.05     13.20 o
   2  -5   3     1442.75     1327.45     24.47 o
   3  -5   3      127.07      122.19     11.93 o
   4  -5   3      726.29      730.14     18.37 o
   5  -5   3     1286.19     1357.84     24.32 o
   6  -5   3     4113.02     4403.16    270.51 o
   7  -5   3     1048.79      990.32     95.82 o
   8  -5   3      514.24      500.69     45.02 o
   9  -5   3      234.86      230.11     39.64 o
  10  -5   3     1345.20     1254.03     97.61 o
  11  -5   3       30.71       51.78     63.68 o
 -14  -4   3      468.84      466.02     74.99 o
 -13  -4   3      182.89      148.30     34.28 o
 -12  -4   3      537.40      572.54     43.56 o
 -11  -4   3     1621.50     1594.83    134.51 o
 -10  -4   3     1257.08     1260.08     52.85 o
  -9  -4   3     9992.94    10274.37     97.08 o
  -8  -4   3      278.64      248.32     13.59 o
  -7  -4   3     1548.91     1539.88     34.54 o
  -6  -4   3     1976.15     1992.57     30.66 o
  -5  -4   3    19518.75    19345.24    118.52 o
  -4  -4   3       97.53       88.13      9.57 o
  -3  -4   3      484.77      506.13     15.26 o
  -2  -4   3      862.19      913.58     18.73 o
  -1  -4   3    15565.07    15125.95     76.27 o
   0  -4   3     7113.41     7060.98     48.49 o
   1  -4   3     2258.59     2194.76     46.36 o
   2  -4   3      209.52      248.81     16.76 o
   3  -4   3     1557.34     1583.91     25.46 o
   4  -4   3     4243.27     4185.67     44.56 o
   5  -4   3     7427.69     7282.56     51.20 o
   6  -4   3     2026.03     1988.34     83.32 o
   7  -4   3      172.92      160.26     32.11 o
   8  -4   3      276.27      217.15     34.50 o
   9  -4   3     1931.83     1916.25     73.65 o
  10  -4   3       25.76       29.06     34.06 o
  11  -4   3      106.91       12.50     56.54 o
 -14  -3   3      106.33       99.39     54.76 o
 -13  -3   3      121.79      117.54     36.61 o
 -12  -3   3      170.21      143.83     34.82 o
 -11  -3   3       35.58       49.31     25.44 o
 -10  -3   3     7643.29     7613.84    203.85 o
  -9  -3   3     1344.69     1299.97     37.54 o
  -8  -3   3        0.00        0.21      7.68 o
  -7  -3   3       42.79       42.77      9.11 o
  -6  -3   3     6888.77     6958.50     47.94 o
  -5  -3   3      150.73      138.20     11.15 o
  -4  -3   3      360.89      419.29     14.47 o
  -3  -3   3     4455.08     4359.41     35.63 o
  -2  -3   3      476.16      373.34     12.87 o
  -1  -3   3     3575.23     3425.69     30.85 o
   0  -3   3     3703.31     3765.61     30.06 o
   1  -3   3     2149.47     2101.75     23.10 o
   2  -3   3        3.93       16.72      7.82 o
   3  -3   3     3007.46     2943.25     44.08 o
   4  -3   3     8035.98     7713.25     61.09 o
   5  -3   3     1056.48      994.70     14.86 o
   6  -3   3       93.22       73.28     11.21 o
   7  -3   3        5.75       19.50     24.40 o
   8  -3   3     5529.72     5569.26    128.56 o
   9  -3   3     1577.02     1693.77     65.44 o
  10  -3   3      603.03      522.83     57.43 o
  11  -3   3     1101.01     1124.28     91.66 o
  12  -3   3     2080.48     2067.03    127.37 o
 -14  -2   3      372.94      392.81     71.42 o
 -13  -2   3      172.85      152.36     50.59 o
 -12  -2   3        2.78      -12.97     30.45 o
 -11  -2   3     2971.42     3203.22     82.52 o
 -10  -2   3     2063.30     2192.27     67.14 o
  -9  -2   3      175.29      174.19     19.77 o
  -8  -2   3      315.07      286.47     10.61 o
  -7  -2   3     2951.62     3029.22     26.34 o
  -6  -2   3      989.53     1048.14     15.85 o
  -5  -2   3     1844.50     1833.46     23.06 o
  -4  -2   3     3384.90     3419.48     32.55 o
  -3  -2   3     2917.52     2663.04     28.37 o
  -2  -2   3    17589.46    17992.15     76.81 o
  -1  -2   3     2025.27     2054.16     21.98 o
   0  -2   3      568.18      579.60     13.63 o
   1  -2   3     1802.74     1860.71     19.34 o
   2  -2   3     1469.26     1446.09     17.30 o
   3  -2   3    14414.02    13866.73     73.27 o
   4  -2   3        6.66       13.30      5.61 o
   5  -2   3       68.78       67.66      6.38 o
   6  -2   3      121.99      133.86      6.97 o
   7  -2   3     4008.27     4019.70     70.62 o
   8  -2   3     1204.19     1154.06     49.84 o
   9  -2   3      860.03      840.67     47.89 o
  10  -2   3     1632.47     1611.42    126.47 o
  11  -2   3     1378.90     1391.51     97.61 o
  12  -2   3       26.50       18.45     47.61 o
 -13  -1   3      987.48     1024.88     89.87 o
 -12  -1   3     3833.95     4038.72     88.12 o
 -11  -1   3      241.47      218.94     27.33 o
 -10  -1   3       39.13       38.25     19.21 o
  -9  -1   3       11.81       22.32     16.76 o
  -8  -1   3    11352.53    11646.04     74.66 o
  -7  -1   3       62.43       67.56      7.05 o
  -6  -1   3      972.74      941.29     14.34 o
  -5  -1   3     4638.35     4835.88     28.67 o
  -4  -1   3     2685.96     2591.42     17.92 o
  -3  -1   3     8723.17     8905.61     38.48 o
  -2  -1   3      709.52      698.97     12.23 o
  -1  -1   3     3491.23     3526.82     32.51 o
   0  -1   3     1557.04     1654.63     17.68 o
   1  -1   3       91.95       95.08      7.35 o
   2  -1   3    15611.04    15696.02     67.24 o
   3  -1   3        5.85       18.76      5.08 o
   4  -1   3     3654.41     3684.54     25.17 o
   5  -1   3     1540.02     1522.56     16.52 o
   6  -1   3     3416.23     3292.54     25.61 o
   7  -1   3       63.75       62.98     15.49 o
   8  -1   3       68.50       71.83     19.54 o
   9  -1   3     2736.50     2639.83     55.38 o
  10  -1   3     1097.16     1216.86     54.59 o
  11  -1   3       43.26       58.84     29.14 o
  12  -1   3      281.02      330.92     58.92 o
  13  -1   3      187.93      128.56     55.95 o
 -13   0   3     2732.16     2700.29    132.13 o
 -12   0   3       31.12       21.58     25.93 o
 -11   0   3       67.72       51.94     22.21 o
 -10   0   3      384.75      381.90     27.99 o
  -9   0   3     5165.46     5390.14     77.53 o
  -8   0   3      561.14      533.18     27.43 o
  -7   0   3     1565.15     1629.93     16.78 o
  -6   0   3     6898.05     6987.11     38.79 o
  -5   0   3      941.52      905.73     14.38 o
  -4   0   3     6876.52     6909.67     42.12 o
  -3   0   3     6976.43     7342.70     39.21 o
  -2   0   3     3725.92     3927.93     20.06 o
  -1   0   3        3.21        9.76      4.12 o
   0   0   3     4100.56     4298.76     34.23 o
   1   0   3    28712.16    28812.94    125.90 o
   2   0   3     3606.49     3792.05     25.46 o
   3   0   3      970.06      944.83     11.94 o
   4   0   3      400.74      444.65      7.20 o
   5   0   3    13811.48    13357.55     99.76 o
   6   0   3     1272.94     1162.64     25.45 o
   7   0   3     1410.45     1433.40     30.40 o
   8   0   3     1223.10     1263.32     31.27 o
   9   0   3     1740.25     1815.74     41.49 o
  10   0   3     1078.81     1108.84     35.22 o
  11   0   3     3987.66     4159.62     66.12 o
  12   0   3      488.27      488.64     65.47 o
  13   0   3       20.32        7.14     48.21 o
 -13   1   3      203.04      237.23     41.02 o
 -12   1   3      143.75      130.38     29.52 o
 -11   1   3      414.62      442.93     41.41 o
 -10   1   3     3853.39     3970.82     73.47 o
  -9   1   3      473.58      523.90     29.90 o
  -8   1   3     3802.76     3967.56     78.52 o
  -7   1   3     1184.93     1166.46     15.31 o
  -6   1   3     3537.59     3722.42     23.99 o
  -5   1   3     5194.72     5296.52     52.19 o
  -4   1   3    12560.67    12536.62     52.51 o
  -3   1   3     1738.63     1980.06     21.90 o
  -2   1   3     6927.84     7666.79     46.63 o
  -1   1   3      102.10       97.58      5.99 o
   0   1   3    36747.47    37559.65    149.66 o
   1   1   3    27925.36    28719.38    116.91 o
   2   1   3      801.48      840.62     12.91 o
   3   1   3      477.39      522.27      6.67 o
   4   1   3    13392.24    13339.31     56.83 o
   5   1   3     1108.21     1079.16     27.97 o
   6   1   3     6501.98     6624.91     48.57 o
   7   1   3      484.35      450.38     16.99 o
   8   1   3      162.62      177.44     14.03 o
   9   1   3      475.09      475.70     23.07 o
  10   1   3     6197.09     6471.16     80.79 o
  11   1   3      679.23      618.15     29.76 o
  12   1   3        2.04        9.92     22.45 o
  13   1   3       66.89       91.05     33.60 o
  14   1   3     2049.99     2085.48    112.49 o
 -12   2   3      564.03      569.03     41.14 o
 -11   2   3     2680.53     2896.73     72.10 o
 -10   2   3       59.15       57.83     23.92 o
  -9   2   3       69.50       63.18     22.27 o
  -8   2   3      892.41      909.12     34.90 o
  -7   2   3      395.66      407.95     11.39 o
  -6   2   3       42.37       57.12      6.81 o
  -5   2   3     8373.71     8647.48     45.51 o
  -4   2   3     3006.59     3107.50     27.62 o
  -3   2   3        0.08        8.08      5.48 o
  -2   2   3      496.39      648.30     11.28 o
  -1   2   3     5113.16     5155.66     24.78 o
   0   2   3        5.20       10.85      5.07 o
   1   2   3     5177.47     5504.28     26.96 o
   2   2   3       65.56       92.46      5.06 o
   3   2   3    12278.43    12935.16     60.45 o
   4   2   3       85.10       69.94      3.29 o
   5   2   3     8009.60     8077.03     60.20 o
   6   2   3     1160.15     1062.65     27.31 o
   7   2   3      168.22      135.58     11.48 o
   8   2   3      802.14      785.00     27.22 o
   9   2   3     7858.31     8210.92     97.93 o
  10   2   3      298.51      298.87     24.56 o
  11   2   3      865.83      888.03     37.93 o
  12   2   3      117.15      101.70     20.60 o
  13   2   3     2109.66     2068.81    102.37 o
  14   2   3      583.86      581.48     71.42 o
 -12   3   3     1190.86     1156.99     64.19 o
 -11   3   3        6.94        8.03     34.09 o
 -10   3   3        9.01        9.35     22.24 o
  -9   3   3     2214.76     2079.55     56.20 o
  -8   3   3      108.14      100.91     21.29 o
  -7   3   3       66.57       63.59     13.51 o
  -6   3   3    10837.27    10853.76     46.40 o
  -5   3   3     2847.15     2848.55     24.35 o
  -4   3   3     1170.92     1224.46     17.36 o
  -3   3   3       21.69       26.66      5.79 o
  -2   3   3     7410.56     7418.47     36.47 o
  -1   3   3     3235.05     3376.66     31.22 o
   0   3   3      451.15      482.64      9.95 o
   1   3   3     3478.76     3513.46     24.50 o
   2   3   3    14596.73    15197.10     47.70 o
   3   3   3     7233.41     7339.67     37.04 o
   4   3   3     5600.13     5664.12     22.17 o
   5   3   3     1249.60     1293.89     11.84 o
   6   3   3      370.82      362.81      6.59 o
   7   3   3     1380.01     1283.86     23.70 o
   8   3   3     6377.61     6756.82     66.18 o
   9   3   3     1003.30      986.68     34.68 o
  10   3   3     1095.16     1076.80     36.79 o
  11   3   3       71.78       74.53     20.36 o
  12   3   3     2899.58     2940.03    130.64 o
  13   3   3      485.51      407.87     49.40 o
  14   3   3      318.11      306.51     61.30 o
 -11   4   3     2006.31     1971.38     93.14 o
 -10   4   3       99.51      135.11     35.54 o
  -9   4   3       92.10      108.21     31.33 o
  -8   4   3      435.29      408.76     36.78 o
  -7   4   3    14154.57    14214.86    323.48 o
  -6   4   3       33.39       28.69      8.32 o
  -5   4   3      430.23      409.29     13.77 o
  -4   4   3       10.45       13.55      7.32 o
  -3   4   3     7054.94     6962.62     39.93 o
  -2   4   3     4669.04     4753.82     32.19 o
  -1   4   3       28.33       59.80      7.27 o
   0   4   3     8331.60     8818.73     43.85 o
   1   4   3     1797.63     1835.11     20.33 o
   2   4   3     5838.65     5711.08     36.78 o
   3   4   3     7359.27     7408.74     52.09 o
   4   4   3     6685.49     6975.65     38.93 o
   5   4   3     5540.57     5955.78     32.07 o
   6   4   3       33.39       50.97      5.35 o
   7   4   3     9875.86    10014.87     82.85 o
   8   4   3      887.68      911.95     27.53 o
   9   4   3      192.31      151.74     18.17 o
  10   4   3     1993.65     2082.79     78.35 o
  11   4   3     1898.05     1827.73     62.49 o
  12   4   3      332.11      335.46     35.59 o
  13   4   3      249.47      241.45     50.89 o
  14   4   3     2087.36     2170.68     81.62 o
 -11   5   3      155.31       80.94     56.54 o
 -10   5   3       21.37       55.35     49.40 o
  -9   5   3        1.14      -18.45     41.07 o
  -8   5   3     6881.88     7230.18    124.30 o
  -7   5   3      157.62      120.29     29.84 o
  -6   5   3      409.39      376.92     17.36 o
  -5   5   3        6.94        9.49      7.81 o
  -4   5   3     2089.95     2068.99     26.66 o
  -3   5   3     2736.09     2768.32     31.35 o
  -2   5   3     5291.61     5390.13     40.13 o
  -1   5   3     2675.66     2558.24     27.53 o
   0   5   3       15.55       42.08      7.81 o
   1   5   3     3150.15     3057.37     28.58 o
   2   5   3     7769.62     7738.67     43.93 o
   3   5   3      376.09      394.75     11.77 o
   4   5   3      690.82      706.18     13.64 o
   5   5   3       69.55       72.87      6.32 o
   6   5   3    12688.38    12459.33     48.89 o
   7   5   3     1751.60     1566.62     18.09 o
   8   5   3      331.94      336.22      8.71 o
   9   5   3     1432.08     1432.98     34.79 o
  10   5   3     4012.90     4162.87     84.80 o
  11   5   3     1784.97     1872.63    109.21 o
  12   5   3     2854.05     2921.05     81.60 o
  13   5   3     1360.61     1427.56     64.65 o
  14   5   3      525.02      505.59     49.57 o
 -10   6   3        9.31        8.93     50.59 o
  -9   6   3     2547.25     2669.34    124.99 o
  -8   6   3       17.75       38.69     41.66 o
  -7   6   3      680.74      623.74     65.47 o
  -6   6   3        2.90       -0.30     12.01 o
  -5   6   3     5117.46     5247.87     51.49 o
  -4   6   3     1938.52     1862.87     31.03 o
  -3   6   3     2255.53     2188.44     27.28 o
  -2   6   3     1123.72     1049.00     20.92 o
  -1   6   3     3382.96     3379.61     34.26 o
   0   6   3     8755.10     8664.80     52.88 o
   1   6   3     4616.98     4474.94     50.31 o
   2   6   3     1431.21     1348.07     26.02 o
   3   6   3     4419.07     4627.45     40.54 o
   4   6   3       70.47       95.38     10.05 o
   5   6   3    13927.82    13927.03    105.75 o
   6   6   3     3729.65     3568.80     30.26 o
   7   6   3      585.27      589.37     13.43 o
   8   6   3      199.87      172.03      8.38 o
   9   6   3     4156.52     4417.15     60.13 o
  10   6   3      391.79      389.60     32.54 o
  11   6   3     3456.67     3450.98     84.21 o
  12   6   3      238.65      269.51     35.89 o
  13   6   3      767.17      735.54     54.46 o
  14   6   3        9.93       -6.25     33.67 o
 -10   7   3     1716.50     1649.81    111.30 o
  -9   7   3        7.25      -18.45     55.95 o
  -8   7   3      111.01       73.80     47.02 o
  -7   7   3     1531.01     1564.11     93.44 o
  -6   7   3     1560.35     1550.42     87.49 o
  -5   7   3      619.04      591.56     21.76 o
  -4   7   3      631.94      602.33     21.03 o
  -3   7   3     4781.49     4742.70     51.78 o
  -2   7   3      228.39      222.00     15.27 o
  -1   7   3      933.42      917.49     22.63 o
   0   7   3     1204.20     1120.98     27.15 o
   1   7   3      652.50      656.27     21.33 o
   2   7   3      767.73      697.38     21.93 o
   3   7   3      742.42      697.18     18.96 o
   4   7   3    11061.03    11295.46     78.71 o
   5   7   3       12.26       35.75      8.47 o
   6   7   3     2160.66     2117.75     29.46 o
   7   7   3      308.21      296.21     13.71 o
   8   7   3     3790.36     4092.13     30.92 o
   9   7   3       56.62       78.53     18.93 o
  10   7   3     4185.41     4401.65    125.28 o
  11   7   3      912.67      836.66     45.99 o
  12   7   3      629.77      552.07     43.90 o
  13   7   3      198.72      226.22     37.34 o
  14   7   3     1938.51     2062.41     78.96 o
  -9   8   3       29.74       58.33     53.57 o
  -8   8   3     1311.32     1226.65     97.61 o
  -7   8   3     1380.37     1299.85     88.68 o
  -6   8   3       57.93       32.14     40.47 o
  -5   8   3      765.48      810.79     26.13 o
  -4   8   3      960.76      918.86     28.04 o
  -3   8   3      132.43      127.19     15.53 o
  -2   8   3      260.54      258.32     17.59 o
  -1   8   3     5543.55     5628.79     55.67 o
   0   8   3       47.95       44.50     11.65 o
   1   8   3      701.29      671.54     20.80 o
   2   8   3     2079.76     2007.54     32.21 o
   3   8   3     7112.04     7453.33     68.41 o
   4   8   3     5320.68     5432.92     57.18 o
   5   8   3      184.89      148.85     11.78 o
   6   8   3     1971.64     1969.52     28.70 o
   7   8   3     2955.37     2963.35     44.63 o
   8   8   3      690.04      659.13     15.37 o
   9   8   3     5753.73     5852.12     43.50 o
  10   8   3     1619.91     1622.44     88.68 o
  11   8   3       82.83       95.48     27.12 o
  12   8   3      126.14       93.76     30.16 o
  13   8   3     3225.52     3338.81     95.50 o
  14   8   3      111.01       95.90     40.77 o
  -8   9   3     1503.89     1564.11    108.32 o
  -7   9   3      224.92      157.72     52.97 o
  -6   9   3     2624.33     2550.31    120.22 o
  -5   9   3       25.89        6.34     15.82 o
  -4   9   3      229.20      223.31     18.88 o
  -3   9   3      480.89      425.17     27.59 o
  -2   9   3     6527.02     6759.43     67.17 o
  -1   9   3      543.53      554.37     30.45 o
   0   9   3       29.37       35.49     13.24 o
   1   9   3       58.90       62.94     10.86 o
   2   9   3     2027.94     2159.78     30.73 o
   3   9   3     2322.24     2419.62     39.08 o
   4   9   3     1532.09     1521.28     31.40 o
   5   9   3      489.17      444.09     23.02 o
   6   9   3       67.27       57.30     11.27 o
   7   9   3       12.84       23.18     12.49 o
   8   9   3     5618.25     5649.41     46.30 o
   9   9   3      743.40      731.41     19.18 o
  10   9   3      802.65      781.46     69.64 o
  11   9   3      581.53      609.46     67.25 o
  12   9   3     2501.76     2517.58     88.68 o
  13   9   3      142.59      155.26     36.73 o
  14   9   3       28.02       37.64     35.23 o
  -7  10   3      693.16      708.25     83.92 o
  -6  10   3      226.51      254.73     58.92 o
  -5  10   3        7.80       14.88     43.45 o
  -4  10   3       14.33       23.71     17.86 o
  -3  10   3     3805.30     3886.90     56.33 o
  -2  10   3       24.96        2.20     15.52 o
  -1  10   3       29.68        2.48     14.62 o
   0  10   3        0.55       -3.07     13.97 o
   1  10   3     1765.59     1772.27     36.08 o
   2  10   3     1771.66     1709.61     36.39 o
   3  10   3      760.14      726.21     24.53 o
   4  10   3        9.18       21.05     13.38 o
   5  10   3     1732.73     1744.99     32.17 o
   6  10   3      700.75      686.83     22.03 o
   7  10   3     5720.30     5849.06     63.37 o
   8  10   3        1.70       -2.35     12.49 o
   9  10   3      211.24      212.30     14.62 o
  10  10   3       25.61       37.50     44.64 o
  11  10   3     2805.27     2909.79    125.58 o
  12  10   3      178.19      193.83     36.31 o
  13  10   3     1807.10     1932.56    116.95 o
  14  10   3      464.71      402.15     50.31 o
  -6  11   3       96.31       77.97     48.80 o
  -5  11   3       18.06       35.71     51.18 o
  -4  11   3     4789.48     4956.36     68.72 o
  -3  11   3       59.17       39.91     17.56 o
  -2  11   3       19.68       20.93     16.98 o
  -1  11   3       17.31        5.58     16.07 o
   0  11   3      748.06      733.26     28.01 o
   1  11   3     3865.51     3951.85     55.65 o
   2  11   3     2212.50     2212.99     49.38 o
   3  11   3     1116.36     1016.74     41.39 o
   4  11   3     1170.78     1173.00     31.09 o
   5  11   3     2441.71     2457.31     39.55 o
   6  11   3     3628.36     3727.35     48.20 o
   7  11   3       22.31       10.00     15.76 o
   8  11   3      164.81      139.98     15.92 o
   9  11   3       52.56       65.02     13.78 o
  10  11   3     4156.18     4367.66    100.63 o
  11  11   3        1.85        4.76     41.07 o
  12  11   3      599.75      479.11     70.23 o
  13  11   3      424.65      439.20     47.28 o
  -5  12   3     1297.01     1234.38     99.39 o
  -4  12   3       11.65       11.80     23.34 o
  -3  12   3      159.27      143.19     24.13 o
  -2  12   3      230.79      237.34     22.43 o
  -1  12   3        7.58       24.11     17.61 o
   0  12   3      862.16      856.59     33.34 o
   1  12   3      858.83      797.40     35.78 o
   2  12   3     3046.09     3036.09     61.42 o
   3  12   3      319.40      307.33     25.76 o
   4  12   3      318.99      267.15     22.61 o
   5  12   3     1593.46     1615.08     39.97 o
   6  12   3        0.03        3.56     14.29 o
   7  12   3      316.84      287.37     18.35 o
   8  12   3     2231.61     2334.97     40.36 o
   9  12   3     2420.58     2524.01     43.45 o
  10  12   3      191.46      224.22     20.11 o
  11  12   3        1.01       27.38     49.40 o
  12  12   3     1437.64     1411.75    103.56 o
  13  12   3      693.77      686.83     82.13 o
  -3  13   3      324.99      330.89     28.43 o
  -2  13   3       64.96       78.92     23.18 o
  -1  13   3      514.17      492.37     33.33 o
   0  13   3      556.62      551.83     33.96 o
   1  13   3      168.45      151.43     23.42 o
   2  13   3       62.87       47.28     22.03 o
   3  13   3        5.00       25.74     20.47 o
   4  13   3     1184.35     1181.73     37.52 o
   5  13   3      921.57      925.46     34.83 o
   6  13   3       92.05       81.40     19.19 o
   7  13   3      933.31      912.28     31.63 o
   8  13   3     1653.69     1660.02     36.99 o
   9  13   3      466.27      450.75     23.16 o
  10  13   3      227.41      200.20     20.75 o
  11  13   3      823.90      899.90     82.73 o
  12  13   3      438.57      515.42     72.61 o
  -1  14   3     1221.17     1269.39     49.72 o
   0  14   3       88.73       84.00     26.46 o
   1  14   3      137.18      110.19     27.17 o
   2  14   3      564.53      491.79     35.87 o
   3  14   3     1427.79     1396.03     51.76 o
   4  14   3      394.29      380.90     29.81 o
   5  14   3        3.08       -5.47     18.74 o
   6  14   3      495.73      487.44     28.81 o
   7  14   3     1660.31     1734.34     44.18 o
   8  14   3      181.76      180.18     22.18 o
   9  14   3      157.04      164.38     21.45 o
  10  14   3      106.08      129.00     21.29 o
  11  14   3      179.58      159.51     56.54 o
   1  15   3        0.01        9.75     22.62 o
   2  15   3     1125.41     1041.28     38.52 o
   3  15   3      251.90      220.12     25.57 o
   4  15   3       23.38       23.06     19.72 o
   5  15   3      513.27      558.32     29.10 o
   6  15   3     1626.85     1636.90     46.59 o
   7  15   3      928.34      918.71     37.11 o
   8  15   3      168.48      169.77     23.29 o
   9  15   3       59.43       66.48     25.15 o
  -8 -13   4      481.44      478.64     33.90 o
  -7 -13   4      893.63      919.41     39.95 o
  -6 -13   4      309.61      272.73     29.33 o
  -5 -13   4      387.38      357.92     31.16 o
  -4 -13   4      664.15      646.70     33.02 o
  -3 -13   4     3369.00     3674.36     66.07 o
  -2 -13   4        4.62        2.09     21.60 o
  -1 -13   4       62.64       37.59     23.45 o
   0 -13   4      420.14      407.61     30.53 o
 -10 -12   4      218.31      206.17     29.72 o
  -9 -12   4      484.58      465.20     37.16 o
  -8 -12   4     1588.78     1586.88     56.94 o
  -7 -12   4      619.61      624.15     33.77 o
  -6 -12   4      749.26      713.74     32.13 o
  -5 -12   4      233.47      230.03     25.23 o
  -4 -12   4     3228.73     3317.37     65.49 o
  -3 -12   4      112.26      101.03     24.70 o
  -2 -12   4       10.94       11.13     21.20 o
  -1 -12   4       84.46       67.41     21.85 o
   0 -12   4     1025.87     1029.60     37.64 o
   1 -12   4      522.14      489.27     29.37 o
   2 -12   4      135.58      115.69     23.46 o
 -10 -11   4       57.44       45.37     24.37 o
  -9 -11   4      534.48      511.24     34.87 o
  -8 -11   4     2226.65     2234.59     51.62 o
  -7 -11   4      357.64      293.31     26.80 o
  -6 -11   4       30.58       39.16     18.59 o
  -5 -11   4      829.79      823.62     41.83 o
  -4 -11   4        3.11        9.79     19.13 o
  -3 -11   4       27.17       19.17     21.29 o
  -2 -11   4      832.67      806.76     34.13 o
  -1 -11   4      409.45      398.75     29.44 o
   0 -11   4      242.74      230.97     23.33 o
   1 -11   4       77.84       68.28     20.11 o
   2 -11   4      205.84      222.53     23.60 o
   3 -11   4      139.77      146.68     20.93 o
   4 -11   4      435.93      486.96     56.34 o
 -12 -10   4      380.56      375.02     45.85 o
 -11 -10   4     1069.22      920.13     81.54 o
 -10 -10   4     1297.17     1276.07     44.83 o
  -9 -10   4     1371.16     1369.79     46.04 o
  -8 -10   4     1123.00     1110.43     37.00 o
  -7 -10   4       80.02       76.88     18.98 o
  -6 -10   4     4277.95     4361.63     60.01 o
  -5 -10   4      197.70      174.53     20.91 o
  -4 -10   4        6.84       13.02     17.47 o
  -3 -10   4      458.35      461.20     28.85 o
  -2 -10   4     2988.55     3036.69     56.47 o
  -1 -10   4      830.74      821.55     33.39 o
   0 -10   4      108.57       75.17     20.08 o
   1 -10   4      500.65      491.90     25.79 o
   2 -10   4      248.70      252.15     20.44 o
   3 -10   4      305.41      301.03     21.35 o
   4 -10   4      407.89      396.86     68.15 o
   5 -10   4       11.28       -6.52     38.60 o
   6 -10   4        0.93        6.24     40.12 o
 -12  -9   4     1555.64     1575.49     73.42 o
 -11  -9   4     4072.56     4284.04    151.17 o
 -10  -9   4      321.98      323.26     26.97 o
  -9  -9   4      751.05      738.00     34.83 o
  -8  -9   4       61.29       60.49     20.27 o
  -7  -9   4     4753.33     4748.64     65.06 o
  -6  -9   4     2125.14     2119.97     44.94 o
  -5  -9   4      219.09      217.67     22.15 o
  -4  -9   4     1937.24     2047.65     44.45 o
  -3  -9   4     4912.32     5090.49     66.96 o
  -2  -9   4      542.07      505.80     25.95 o
  -1  -9   4       63.93       56.70     17.97 o
   0  -9   4      582.89      603.61     28.15 o
   1  -9   4       88.42       85.66     19.51 o
   2  -9   4      401.65      425.62     21.53 o
   3  -9   4     2358.92     2356.04     40.66 o
   4  -9   4      271.04      267.95     20.90 o
   5  -9   4      224.09      247.59     62.49 o
   6  -9   4       31.78       24.40     51.78 o
   7  -9   4      855.46      713.01     85.70 o
 -13  -8   4        5.23       26.99     36.58 o
 -12  -8   4     1107.43     1103.82     63.53 o
 -11  -8   4        7.05       10.58     30.07 o
 -10  -8   4      140.51      140.63     21.73 o
  -9  -8   4      408.71      389.14     26.72 o
  -8  -8   4     4269.71     4323.48     73.49 o
  -7  -8   4     1050.45     1058.94     31.90 o
  -6  -8   4     1486.90     1455.98     36.43 o
  -5  -8   4     2020.65     1982.76     37.85 o
  -4  -8   4     4457.68     4567.21     59.60 o
  -3  -8   4     2543.03     2555.69     45.62 o
  -2  -8   4     2536.67     2609.32     46.36 o
  -1  -8   4       45.99       34.40     16.00 o
   0  -8   4      142.38      137.95     24.39 o
   1  -8   4      347.61      342.29     20.41 o
   2  -8   4     9680.84    10016.07     97.11 o
   3  -8   4      931.03      868.76     27.34 o
   4  -8   4       25.50       28.60     14.31 o
   5  -8   4      602.27      653.50     73.80 o
   6  -8   4     1542.57     1658.74    108.32 o
   7  -8   4      931.00      963.58     95.82 o
   8  -8   4      694.83      639.81     82.13 o
 -13  -7   4     1073.08     1096.58     63.48 o
 -12  -7   4       12.52        8.22     33.22 o
 -11  -7   4       62.28       60.13     29.45 o
 -10  -7   4       27.61       33.55     29.61 o
  -9  -7   4     4485.61     4607.32     66.36 o
  -8  -7   4        5.71       -6.32     16.88 o
  -7  -7   4     1133.83     1109.15     34.87 o
  -6  -7   4      469.41      436.55     21.64 o
  -5  -7   4     1944.13     1945.72     38.58 o
  -4  -7   4      110.72      121.61     17.04 o
  -3  -7   4     2616.79     2572.44     42.85 o
  -2  -7   4      455.70      379.52     20.03 o
  -1  -7   4       71.27       88.29     16.07 o
   0  -7   4      410.11      423.94     21.94 o
   1  -7   4     5307.50     5324.33     61.94 o
   2  -7   4        7.83       14.22     13.53 o
   3  -7   4        0.30        7.48     13.98 o
   4  -7   4       61.90       63.64     12.67 o
   5  -7   4      440.11      418.18     43.47 o
   6  -7   4      528.52      492.53     47.42 o
   7  -7   4      653.91      668.52     83.62 o
   8  -7   4      484.02      542.54     56.35 o
   9  -7   4      108.68      163.63     45.66 o
 -13  -6   4       15.70       54.61     35.08 o
 -12  -6   4      240.45      223.95     38.97 o
 -11  -6   4       18.78       18.51     27.45 o
 -10  -6   4     4191.89     4280.07    103.26 o
  -9  -6   4       17.83        1.38     14.68 o
  -8  -6   4       61.61       66.40     16.02 o
  -7  -6   4     8163.36     8001.19     80.40 o
  -6  -6   4     1008.20      961.61     27.19 o
  -5  -6   4      232.79      209.08     15.79 o
  -4  -6   4      555.20      531.41     20.14 o
  -3  -6   4     3182.01     2981.33     58.81 o
  -2  -6   4      269.77      300.25     18.53 o
  -1  -6   4      253.47      208.05     16.60 o
   0  -6   4     5390.34     5491.72     67.08 o
   1  -6   4      648.11      616.63     22.39 o
   2  -6   4      483.04      475.09     18.15 o
   3  -6   4       62.28       52.89     12.90 o
   4  -6   4      182.00      194.76     15.37 o
   5  -6   4     1410.10     1320.50     26.16 o
   6  -6   4      680.94      630.04     48.80 o
   7  -6   4     1263.41     1304.06     81.24 o
   8  -6   4      441.92      478.41     49.76 o
   9  -6   4      521.78      563.31     54.49 o
  10  -6   4      660.01      687.42     83.92 o
 -13  -5   4       37.94       42.03     34.56 o
 -12  -5   4       61.59       34.28     32.62 o
 -11  -5   4     3860.89     4061.99     96.47 o
 -10  -5   4      471.01      452.24     38.23 o
  -9  -5   4     5008.75     5106.19     57.31 o
  -8  -5   4     2443.40     2360.68     43.21 o
  -7  -5   4       65.46       69.45     13.18 o
  -6  -5   4     4312.04     4162.05     49.22 o
  -5  -5   4    11156.33    11056.86     70.37 o
  -4  -5   4     1408.58     1329.55     27.72 o
  -3  -5   4     1302.28     1204.72     24.71 o
  -2  -5   4       44.21       40.04     10.73 o
  -1  -5   4    16148.96    15872.07    117.73 o
   0  -5   4     2510.67     2436.35     33.75 o
   1  -5   4       29.46       31.95     10.56 o
   2  -5   4      288.43      279.04     14.42 o
   3  -5   4     1546.29     1519.04     27.69 o
   4  -5   4     3268.66     3173.65     39.13 o
   5  -5   4     1863.52     1882.12     39.59 o
   6  -5   4     1768.22     1808.39     68.27 o
   7  -5   4        8.25       15.13     31.91 o
   8  -5   4      657.63      694.44     50.92 o
   9  -5   4      767.09      776.82     56.55 o
  10  -5   4      338.09      402.00     49.45 o
 -13  -4   4        2.58       -2.34     33.87 o
 -12  -4   4     1839.32     1809.38     83.03 o
 -11  -4   4      733.31      698.88     55.35 o
 -10  -4   4     4714.91     4848.19     98.83 o
  -9  -4   4      245.38      263.06     12.98 o
  -8  -4   4      190.50      147.31     13.28 o
  -7  -4   4      749.67      698.24     24.59 o
  -6  -4   4    12450.27    12551.86     78.49 o
  -5  -4   4      623.18      641.07     27.33 o
  -4  -4   4     2532.68     2450.54     31.94 o
  -3  -4   4      250.88      214.38     12.38 o
  -2  -4   4     7152.20     6817.09     60.11 o
  -1  -4   4     7063.49     7008.91     55.71 o
   0  -4   4     2002.95     2094.22     27.12 o
   1  -4   4     4075.95     3963.31     38.97 o
   2  -4   4     1591.82     1510.48     23.60 o
   3  -4   4     4154.73     4070.04     40.01 o
   4  -4   4     2429.66     2473.16     31.97 o
   5  -4   4      431.98      412.69     16.03 o
   6  -4   4       37.90       12.61     25.57 o
   7  -4   4       59.10       52.93     26.95 o
   8  -4   4     1912.75     1818.06     90.17 o
   9  -4   4       62.92       49.05     30.73 o
  10  -4   4       12.20        6.07     34.87 o
  11  -4   4      786.25      743.96     86.89 o
 -13  -3   4      623.39      596.90     61.60 o
 -12  -3   4      246.35      226.51     38.49 o
 -11  -3   4      636.21      607.52     44.13 o
 -10  -3   4     2064.27     2192.07     67.69 o
  -9  -3   4      543.23      490.29     36.50 o
  -8  -3   4       32.45       32.58      8.66 o
  -7  -3   4     1878.84     2005.87     29.31 o
  -6  -3   4     1399.03     1354.24     32.24 o
  -5  -3   4     2626.63     2571.44     41.69 o
  -4  -3   4     2879.40     2884.14     35.06 o
  -3  -3   4     9146.60     9015.33     62.10 o
  -2  -3   4     6312.78     6238.27     44.66 o
  -1  -3   4     2205.49     2221.97     27.28 o
   0  -3   4      205.15      172.81     10.83 o
   1  -3   4     6845.27     6645.03     63.07 o
   2  -3   4     2451.63     2251.68     25.74 o
   3  -3   4     4070.08     4011.98     58.45 o
   4  -3   4      328.61      303.95     15.63 o
   5  -3   4      752.54      681.92     15.79 o
   6  -3   4     2259.52     2292.63     65.86 o
   7  -3   4     5509.39     5826.19    261.28 o
   8  -3   4      701.35      662.62     78.26 o
   9  -3   4      707.21      673.19     49.24 o
  10  -3   4       80.98      101.77     36.55 o
  11  -3   4     2341.03     2334.86    129.75 o
  12  -3   4      426.98      408.29     72.02 o
 -13  -2   4      968.33     1014.33    111.89 o
 -12  -2   4      959.33      985.73     54.28 o
 -11  -2   4      635.33      652.92     46.33 o
 -10  -2   4        1.18        1.21     18.33 o
  -9  -2   4      550.61      530.88     28.98 o
  -8  -2   4     7810.66     8119.24     64.45 o
  -7  -2   4     2938.99     2894.66     27.92 o
  -6  -2   4     1042.91     1072.08     17.49 o
  -5  -2   4      492.72      442.70     14.14 o
  -4  -2   4    12163.01    12312.61     71.98 o
  -3  -2   4     8106.76     8342.74     59.29 o
  -2  -2   4      475.42      407.08     12.90 o
  -1  -2   4     6057.03     6140.63     41.68 o
   0  -2   4     7097.19     6927.47     72.04 o
   1  -2   4      633.29      569.52     14.09 o
   2  -2   4     3963.54     3756.98     31.54 o
   3  -2   4      565.47      606.31     20.10 o
   4  -2   4     1951.06     1831.61     21.98 o
   5  -2   4      650.63      584.53     13.79 o
   6  -2   4     6434.53     6421.47     43.09 o
   7  -2   4       64.22       66.92     16.12 o
   8  -2   4       33.01       24.37     24.66 o
   9  -2   4      166.21      144.95     32.60 o
  10  -2   4     1087.53     1010.56     54.96 o
  11  -2   4        4.70       18.26     38.98 o
  12  -2   4      408.50      379.12     70.23 o
 -13  -1   4      488.00      481.48     48.31 o
 -12  -1   4       13.72       15.16     31.25 o
 -11  -1   4        8.04       11.93     22.16 o
 -10  -1   4      949.33      860.90     37.83 o
  -9  -1   4     7546.50     7657.72     91.47 o
  -8  -1   4        2.36        3.10      7.65 o
  -7  -1   4       18.98       19.27      7.34 o
  -6  -1   4     5465.66     5419.90     32.84 o
  -5  -1   4     5360.07     5416.78     29.26 o
  -4  -1   4     3743.94     3807.96     29.92 o
  -3  -1   4     1864.21     1945.36     21.28 o
  -2  -1   4    17996.31    18431.64     62.10 o
  -1  -1   4     1887.09     2033.03     21.05 o
   0  -1   4     1610.94     1627.55     17.70 o
   1  -1   4     1189.40     1037.80     16.01 o
   2  -1   4     2161.44     2237.69     22.11 o
   3  -1   4     3023.17     2966.60     23.85 o
   4  -1   4      237.75      224.33      8.81 o
   5  -1   4     9935.20     9645.54     44.23 o
   6  -1   4      435.72      452.00     10.16 o
   7  -1   4      790.02      751.08     32.26 o
   8  -1   4     1661.69     1621.55     47.62 o
   9  -1   4      986.60     1025.35     38.18 o
  10  -1   4      740.16      756.30     47.73 o
  11  -1   4     1684.54     1603.70     67.33 o
  12  -1   4     1152.06     1226.65     94.04 o
  13  -1   4       91.95       60.71     57.73 o
 -13   0   4        0.24       -5.03     36.18 o
 -12   0   4       92.05       88.17     27.44 o
 -11   0   4      109.26       97.62     23.97 o
 -10   0   4     3517.13     3528.23     85.55 o
  -9   0   4      180.30      159.12     22.22 o
  -8   0   4     1049.14     1053.97     32.68 o
  -7   0   4      957.09      914.25     15.96 o
  -6   0   4     7516.33     7675.97     42.34 o
  -5   0   4     2836.41     2935.15     22.06 o
  -4   0   4    10198.41    10207.14     48.07 o
  -3   0   4     2329.48     2361.90     18.55 o
  -2   0   4      636.35      585.12      9.98 o
  -1   0   4     3722.30     3854.62     21.23 o
   0   0   4    51777.39    52331.14    218.06 o
   1   0   4     2598.58     2726.30     16.61 o
   2   0   4      224.87      209.10      7.63 o
   3   0   4      214.90      236.31      6.63 o
   4   0   4    12107.60    11893.78     69.11 o
   5   0   4     1728.18     1689.36     12.70 o
   6   0   4     1713.99     1742.58     17.49 o
   7   0   4       19.50        8.53     12.51 o
   8   0   4        1.65        5.63     13.43 o
   9   0   4     1275.17     1268.44     34.64 o
  10   0   4     4682.26     4577.67     76.35 o
  11   0   4     1495.07     1521.71     62.98 o
  12   0   4       37.45       50.12     29.56 o
  13   0   4        3.44       17.26     51.18 o
 -13   1   4        9.97        9.00     28.61 o
 -12   1   4        0.18       11.29     27.66 o
 -11   1   4     5784.06     6157.34     97.85 o
 -10   1   4      242.87      245.99     27.33 o
  -9   1   4      755.40      700.89     33.99 o
  -8   1   4        2.75        5.29     16.94 o
  -7   1   4     5340.27     5496.10     35.67 o
  -6   1   4      565.57      620.60     13.08 o
  -5   1   4    11122.41    11132.55     47.00 o
  -4   1   4     1399.41     1366.86     17.87 o
  -3   1   4     2757.26     2923.97     24.10 o
  -2   1   4     3125.83     3153.19     21.48 o
  -1   1   4    10288.73    10426.88     37.94 o
   0   1   4      106.63      118.40      5.73 o
   1   1   4     1219.01     1451.24     13.95 o
   2   1   4     2050.21     2118.94     14.06 o
   3   1   4     7516.95     7631.13     43.60 o
   4   1   4     1515.79     1502.59     13.27 o
   5   1   4       37.87       25.62      3.03 o
   6   1   4       77.44       53.02     11.99 o
   7   1   4       70.46       71.54     14.06 o
   8   1   4     1559.47     1521.09     47.03 o
   9   1   4     5168.77     5238.16     83.65 o
  10   1   4     1317.48     1381.02     37.09 o
  11   1   4      788.24      744.29     31.39 o
  12   1   4       34.42       45.46     19.64 o
  13   1   4      598.87      632.67     74.40 o
 -12   2   4     1753.41     1764.99     62.26 o
 -11   2   4       50.54       50.22     25.54 o
 -10   2   4      117.17      106.65     24.48 o
  -9   2   4     1265.80     1336.26     45.41 o
  -8   2   4     1740.96     1621.97     46.10 o
  -7   2   4      210.03      201.71      9.82 o
  -6   2   4     7738.37     8116.50     47.75 o
  -5   2   4     7611.90     7659.36     51.55 o
  -4   2   4      287.55      300.86     10.13 o
  -3   2   4     2823.32     3015.36     29.07 o
  -2   2   4    11486.27    11590.90     60.74 o
  -1   2   4      913.00      930.47     13.28 o
   0   2   4     4804.90     5369.30     27.03 o
   1   2   4     3658.60     3934.11     23.01 o
   2   2   4     6068.34     6210.88     35.88 o
   3   2   4    13497.75    13840.36     75.10 o
   4   2   4      223.94      232.66      5.98 o
   5   2   4      210.63      190.80      5.67 o
   6   2   4     3373.13     3368.93     40.86 o
   7   2   4     5305.29     5310.85     90.20 o
   8   2   4     6682.93     6850.98     94.14 o
   9   2   4      296.70      282.62     22.03 o
  10   2   4      886.85      846.12     46.38 o
  11   2   4      657.70      593.33     28.67 o
  12   2   4     4286.92     4434.59     70.27 o
  13   2   4       38.25       50.66     29.80 o
 -12   3   4      321.83      329.27     89.57 o
 -11   3   4      728.80      608.19     58.03 o
 -10   3   4      823.34      789.26     41.59 o
  -9   3   4      369.36      348.87     34.11 o
  -8   3   4      439.21      382.85     28.84 o
  -7   3   4     8772.95     8936.46     53.51 o
  -6   3   4     1624.69     1579.41     22.28 o
  -5   3   4        1.22        7.78      7.61 o
  -4   3   4      169.54      150.14      9.10 o
  -3   3   4    10266.63    10086.02     47.42 o
  -2   3   4       95.73      121.79      7.96 o
  -1   3   4     1412.53     1467.86     17.41 o
   0   3   4     3369.00     3479.29     24.82 o
   1   3   4    15968.83    16681.66     87.45 o
   2   3   4    12488.20    12818.93     49.75 o
   3   3   4     1554.74     1648.42     15.91 o
   4   3   4     3365.20     3352.58     25.03 o
   5   3   4      333.21      367.66      6.52 o
   6   3   4     3211.17     3355.15     19.83 o
   7   3   4     7161.62     7430.71     53.99 o
   8   3   4     1143.65     1130.60     32.37 o
   9   3   4       32.06       38.88     15.57 o
  10   3   4       69.89       64.24     19.13 o
  11   3   4     3736.85     3906.18     70.00 o
  12   3   4      166.96      183.85     32.01 o
  13   3   4       37.59       57.16     24.38 o
  14   3   4     1664.22     1617.68    107.13 o
 -11   4   4      106.56      131.38     35.99 o
 -10   4   4      950.26      870.75     55.98 o
  -9   4   4      350.47      270.63     34.90 o
  -8   4   4     3773.05     3888.78     90.01 o
  -7   4   4      692.60      736.71     41.22 o
  -6   4   4        9.03        7.99      8.73 o
  -5   4   4      722.70      673.20     16.75 o
  -4   4   4     2814.05     2805.81     30.18 o
  -3   4   4      195.83      219.46     10.20 o
  -2   4   4     1721.39     1752.00     21.02 o
  -1   4   4    13564.53    14281.37     60.13 o
   0   4   4     1594.63     1654.64     19.23 o
   1   4   4     9756.56    10133.72     55.53 o
   2   4   4      122.15      152.22      8.73 o
   3   4   4     5555.13     5569.99     33.57 o
   4   4   4      104.74      105.87      7.32 o
   5   4   4      541.37      532.13      9.76 o
   6   4   4     5419.91     5478.37     35.44 o
   7   4   4       89.58       78.00      5.49 o
   8   4   4      512.32      431.95     17.48 o
   9   4   4      319.11      297.86     27.03 o
  10   4   4     2941.85     3023.38     70.98 o
  11   4   4      349.68      385.02     33.54 o
  12   4   4      835.42      672.84     44.15 o
  13   4   4     2402.95     2399.90     78.96 o
  14   4   4      335.10      304.73     42.53 o
 -11   5   4      393.27      344.60     69.04 o
 -10   5   4      766.38      649.63     53.43 o
  -9   5   4     2480.95     2450.38    138.38 o
  -8   5   4      332.40      345.51     37.01 o
  -7   5   4      389.45      384.81     35.71 o
  -6   5   4       10.47       30.58      9.58 o
  -5   5   4     7567.99     7714.72     59.32 o
  -4   5   4       69.00       63.64      9.86 o
  -3   5   4     3118.86     3082.88     30.38 o
  -2   5   4     1197.02     1172.36     19.12 o
  -1   5   4     7229.61     7134.99     42.90 o
   0   5   4    10993.86    11452.08     66.59 o
   1   5   4     6327.52     6435.00     47.60 o
   2   5   4      896.86      871.40     17.94 o
   3   5   4     3473.79     3659.10     30.61 o
   4   5   4     1438.37     1509.28     19.84 o
   5   5   4     9237.54     9055.96     46.78 o
   6   5   4     2791.60     2845.50     40.33 o
   7   5   4       79.87       59.33      6.67 o
   8   5   4      178.69      144.95      7.28 o
   9   5   4     8044.24     8119.03    134.51 o
  10   5   4       10.95       -5.61     21.86 o
  11   5   4      721.98      818.30     44.71 o
  12   5   4      322.14      306.69     35.08 o
  13   5   4       56.21       26.75     30.95 o
  14   5   4        4.25       -8.43     33.38 o
 -10   6   4     1748.73     1783.73    111.89 o
  -9   6   4      124.97       92.25     51.78 o
  -8   6   4      163.36      143.44     50.59 o
  -7   6   4      662.87      533.27     61.90 o
  -6   6   4     9172.35     9355.28     61.01 o
  -5   6   4     1768.18     1785.35     25.52 o
  -4   6   4      780.44      752.87     18.17 o
  -3   6   4     2342.65     2379.33     31.94 o
  -2   6   4     6249.69     6436.05     56.61 o
  -1   6   4     5471.74     5493.23     43.89 o
   0   6   4     6631.38     6793.71     49.79 o
   1   6   4      462.96      429.44     14.24 o
   2   6   4      163.02      147.13     10.30 o
   3   6   4     1291.65     1322.34     20.93 o
   4   6   4    15895.78    16425.03     69.29 o
   5   6   4     1066.70     1075.41     22.62 o
   6   6   4      714.58      675.64     12.05 o
   7   6   4        9.04       22.75      7.22 o
   8   6   4     4296.90     4628.27     34.16 o
   9   6   4      447.82      444.26     79.75 o
  10   6   4      854.00      737.83     40.32 o
  11   6   4     1099.82     1063.10     49.60 o
  12   6   4      587.70      536.05     56.84 o
  13   6   4      204.93      192.22     36.58 o
  14   6   4     1446.08     1428.73    164.27 o
 -10   7   4       22.88       30.95     51.78 o
  -9   7   4       53.01       63.09     48.80 o
  -8   7   4     2346.19     2356.88    119.03 o
  -7   7   4     2097.85     2073.58    106.54 o
  -6   7   4        4.20        7.23     14.63 o
  -5   7   4      256.49      247.03     16.89 o
  -4   7   4     2595.28     2593.23     39.41 o
  -3   7   4      109.32      105.38     11.04 o
  -2   7   4       46.33       76.15     10.92 o
  -1   7   4     7214.16     6990.82     53.41 o
   0   7   4     1261.63     1197.14     23.27 o
   1   7   4       21.70       20.81      9.99 o
   2   7   4       43.57       51.82      9.40 o
   3   7   4    12193.55    12026.00     80.05 o
   4   7   4     2177.93     2081.13     51.44 o
   5   7   4      644.18      588.55     15.73 o
   6   7   4        2.09        8.95      7.65 o
   7   7   4     4723.53     4840.84     46.08 o
   8   7   4     2078.34     2203.58     25.80 o
   9   7   4     5141.13     5200.60    141.65 o
  10   7   4      753.16      709.89     40.46 o
  11   7   4       79.92       43.91     25.02 o
  12   7   4     1983.19     2094.02    108.62 o
  13   7   4     5187.13     5489.93    116.39 o
  14   7   4      253.03      284.69     44.34 o
  -9   8   4      330.99      335.08     73.21 o
  -8   8   4     1837.60     1860.50    110.70 o
  -7   8   4       12.56       35.12     47.61 o
  -6   8   4      513.26      492.80     57.14 o
  -5   8   4      234.89      222.01     17.85 o
  -4   8   4      424.80      456.20     21.37 o
  -3   8   4       94.87       82.30     14.48 o
  -2   8   4     7474.93     7518.40     73.96 o
  -1   8   4      905.99      876.45     27.95 o
   0   8   4       19.52       22.86     12.83 o
   1   8   4      121.04      123.93     14.62 o
   2   8   4     3233.98     3295.26     58.93 o
   3   8   4     1271.07     1234.26     26.42 o
   4   8   4      369.48      339.44     16.45 o
   5   8   4     1635.71     1630.62     26.34 o
   6   8   4      347.96      350.59     14.14 o
   7   8   4      927.14      915.89     27.07 o
   8   8   4     1429.69     1473.96     23.48 o
   9   8   4      453.59      462.22     15.51 o
  10   8   4      123.54      133.91     42.85 o
  11   8   4        0.36        5.59     24.40 o
  12   8   4     3425.27     3537.21     90.86 o
  13   8   4      617.92      670.60    114.27 o
  14   8   4       58.41       63.99     33.32 o
  -8   9   4      231.28      162.48     58.33 o
  -7   9   4      641.13      524.35     73.80 o
  -6   9   4      180.89      167.24     48.80 o
  -5   9   4      492.91      510.01     24.44 o
  -4   9   4      131.00      110.00     17.46 o
  -3   9   4     4917.86     5079.14     63.69 o
  -2   9   4     1159.36     1105.36     30.14 o
  -1   9   4      108.34       99.06     14.77 o
   0   9   4      100.75       82.34     13.75 o
   1   9   4     2750.90     2809.13     40.95 o
   2   9   4      159.44      137.46     12.01 o
   3   9   4       41.24       27.11     10.87 o
   4   9   4     1342.99     1329.24     29.40 o
   5   9   4      174.28      192.98     13.89 o
   6   9   4     1722.67     1742.55     30.09 o
   7   9   4       68.70       56.09     13.12 o
   8   9   4     2561.92     2612.21     40.52 o
   9   9   4       15.17       12.77     11.08 o
  10   9   4       17.37       49.40     38.09 o
  11   9   4     2132.97     2084.85     70.55 o
  12   9   4      148.46      153.84     32.11 o
  13   9   4      155.76      163.12     34.39 o
  14   9   4      230.16      295.72     43.12 o
  -7  10   4      393.41      323.77     70.83 o
  -6  10   4       12.06        7.14     50.59 o
  -5  10   4      500.33      459.89     76.18 o
  -4  10   4     7087.29     7479.68    101.88 o
  -3  10   4      322.18      291.54     20.89 o
  -2  10   4        0.28        5.97     14.25 o
  -1  10   4       28.91       43.07     15.47 o
   0  10   4     4940.06     5049.20     64.31 o
   1  10   4     3341.91     3347.81     49.82 o
   2  10   4     3303.66     3403.00     60.97 o
   3  10   4      755.51      684.70     23.69 o
   4  10   4     2003.20     2045.94     37.34 o
   5  10   4     8205.08     8445.94     79.27 o
   6  10   4     2053.30     2022.06     33.75 o
   7  10   4      211.95      210.07     16.86 o
   8  10   4      166.65      168.27     16.44 o
   9  10   4      520.66      481.87     19.08 o
  10  10   4     5911.96     5783.87    164.86 o
  11  10   4       70.16       40.47     42.26 o
  12  10   4      173.87      133.94     32.70 o
  13  10   4       63.19       42.95     34.82 o
  14  10   4     1895.00     1907.09     80.01 o
  -6  11   4       18.46       14.28     55.95 o
  -5  11   4     2527.55     2693.74    131.53 o
  -4  11   4       42.37       30.85     19.10 o
  -3  11   4      380.49      381.87     24.97 o
  -2  11   4      202.69      176.87     19.54 o
  -1  11   4     1346.42     1309.13     35.32 o
   0  11   4     1798.16     1738.09     47.04 o
   1  11   4     2996.69     3046.52     49.59 o
   2  11   4     2225.35     2225.97     49.68 o
   3  11   4      445.81      445.24     26.04 o
   4  11   4     4164.05     4317.71     55.62 o
   5  11   4      920.00      877.47     25.21 o
   6  11   4        0.32        2.15     13.57 o
   7  11   4       31.36       12.88     14.95 o
   8  11   4      356.60      327.63     21.79 o
   9  11   4     6143.11     6411.29     59.88 o
  10  11   4     1024.21      882.64     75.59 o
  11  11   4        1.91       13.69     41.66 o
  12  11   4      189.58      241.64     54.16 o
  13  11   4     1800.24     1908.79     77.79 o
  -5  12   4       45.59       26.19     47.02 o
  -4  12   4        1.12      -10.18     21.43 o
  -3  12   4      830.19      828.42     34.78 o
  -2  12   4      539.89      508.33     27.21 o
  -1  12   4        5.76        3.87     16.91 o
   0  12   4      477.85      443.24     25.33 o
   1  12   4     1146.33     1137.30     42.61 o
   2  12   4       36.18       42.37     19.97 o
   3  12   4      203.26      144.32     21.42 o
   4  12   4      506.07      485.20     28.24 o
   5  12   4        2.12       10.78     14.30 o
   6  12   4        0.41       -5.14     15.52 o
   7  12   4      419.04      389.83     23.81 o
   8  12   4     2606.32     2726.82     45.77 o
   9  12   4      867.77      878.35     26.72 o
  10  12   4       44.47       36.74     14.57 o
  11  12   4       29.64      -11.31     45.23 o
  12  12   4     1422.79     1361.16    100.58 o
  13  12   4      121.44      100.15     44.04 o
  -3  13   4     1712.76     1623.91     46.62 o
  -2  13   4      486.31      427.68     28.82 o
  -1  13   4      325.83      310.04     30.17 o
   0  13   4      570.82      529.12     32.30 o
   1  13   4      462.57      433.72     30.89 o
   2  13   4      752.65      712.73     37.02 o
   3  13   4     1275.99     1256.13     42.92 o
   4  13   4        0.95       -7.09     20.42 o
   5  13   4        0.01       -2.82     18.71 o
   6  13   4        8.94       15.09     20.06 o
   7  13   4     1639.10     1600.68     41.24 o
   8  13   4      137.23      119.57     17.90 o
   9  13   4       80.52       74.24     16.06 o
  10  13   4      148.78      170.21     18.42 o
  11  13   4      721.18      752.89     78.56 o
  12  13   4        1.23      -12.50     50.59 o
  -2  14   4      732.47      710.32     41.73 o
  -1  14   4      374.46      316.59     31.91 o
   0  14   4       15.40       28.74     26.18 o
   1  14   4       90.35       68.67     25.07 o
   2  14   4     2593.16     2560.01     72.60 o
   3  14   4        2.29        3.12     22.43 o
   4  14   4      477.42      458.19     29.18 o
   5  14   4      114.54      120.17     21.80 o
   6  14   4     1844.92     1887.02     54.82 o
   7  14   4      357.36      358.17     24.80 o
   8  14   4       52.48       44.41     19.78 o
   9  14   4      270.68      277.28     22.14 o
  10  14   4      322.83      353.91     23.31 o
  11  14   4       72.81      102.96     54.16 o
   1  15   4     2654.23     2775.43     70.96 o
   2  15   4       56.32       47.58     29.55 o
   3  15   4       23.53       17.21     26.88 o
   4  15   4        8.41        5.21     25.13 o
   5  15   4     1065.84     1046.51     47.61 o
   6  15   4     1872.43     1980.52     48.71 o
   7  15   4     1014.92     1012.98     37.24 o
   8  15   4       59.73       57.81     22.34 o
   9  15   4      292.78      294.11     25.79 o
  10  15   4      942.14      922.27     44.84 o
   5  16   4      666.92      735.41     37.88 o
   6  16   4     1017.44     1063.57     42.03 o
  -7 -13   5       89.60       78.14     27.48 o
  -6 -13   5      849.33      807.55     39.90 o
  -5 -13   5      525.14      571.12     47.00 o
  -4 -13   5     1872.61     1971.42     62.16 o
  -3 -13   5        1.63        1.30     24.57 o
  -2 -13   5      215.24      208.25     26.94 o
  -1 -13   5        3.03        4.25     24.35 o
  -9 -12   5      476.88      462.50     37.05 o
  -8 -12   5      607.35      623.61     34.96 o
  -7 -12   5      861.02      834.48     37.75 o
  -6 -12   5      188.88      176.31     25.98 o
  -5 -12   5      426.31      446.67     34.16 o
  -4 -12   5       29.91       32.42     24.30 o
  -3 -12   5      141.47      136.47     26.19 o
  -2 -12   5      450.18      453.09     32.31 o
  -1 -12   5     1670.65     1744.87     46.84 o
   0 -12   5        0.33       10.83     22.10 o
   1 -12   5       43.38       29.10     22.00 o
 -10 -11   5      384.56      361.20     33.98 o
  -9 -11   5      995.06      912.39     43.05 o
  -8 -11   5      231.59      220.98     26.45 o
  -7 -11   5      900.21      845.21     35.98 o
  -6 -11   5     1266.25     1255.64     41.86 o
  -5 -11   5      420.43      412.59     31.83 o
  -4 -11   5       21.92       15.17     20.75 o
  -3 -11   5      427.93      424.53     30.93 o
  -2 -11   5     4615.23     5115.55     76.98 o
  -1 -11   5       85.64      107.14     22.84 o
   0 -11   5        6.30        5.79     23.20 o
   1 -11   5        7.19        2.00     19.59 o
   2 -11   5     1445.51     1492.69     41.93 o
   3 -11   5      332.82      310.60     26.80 o
 -11 -10   5     1070.87     1108.21     93.44 o
 -10 -10   5      117.22      130.31     25.87 o
  -9 -10   5       96.64       87.82     24.88 o
  -8 -10   5      168.41      148.03     22.49 o
  -7 -10   5     2999.86     2969.76     57.30 o
  -6 -10   5       11.86       35.91     18.84 o
  -5 -10   5       93.35      119.17     20.67 o
  -4 -10   5     2259.46     2381.64     58.66 o
  -3 -10   5     4206.19     4518.27     68.77 o
  -2 -10   5      218.56      217.71     23.32 o
  -1 -10   5        1.48        3.69     19.99 o
   0 -10   5     1154.00     1143.87     45.06 o
   1 -10   5      386.11      362.77     26.79 o
   2 -10   5      331.77      342.57     24.33 o
   3 -10   5      575.91      588.16     28.11 o
   4 -10   5      537.39      476.14     82.13 o
   5 -10   5      310.59      276.75     77.97 o
 -12  -9   5     1222.42     1189.02     68.12 o
 -11  -9   5        2.40       19.01     33.47 o
 -10  -9   5        1.20        5.88     21.23 o
  -9  -9   5      119.35       86.98     21.62 o
  -8  -9   5     2488.65     2519.88     57.79 o
  -7  -9   5        0.79       -1.11     17.14 o
  -6  -9   5       56.11       71.24     18.72 o
  -5  -9   5     1376.86     1392.44     44.43 o
  -4  -9   5     3277.74     3435.16     57.97 o
  -3  -9   5       20.73       21.79     17.65 o
  -2  -9   5     1014.06      960.18     33.61 o
  -1  -9   5      190.86      165.29     19.85 o
   0  -9   5       27.82       36.04     19.23 o
   1  -9   5      143.12      158.69     21.90 o
   2  -9   5     4532.47     4753.83     67.53 o
   3  -9   5      154.89      180.23     20.47 o
   4  -9   5      191.04      195.80     22.98 o
   5  -9   5      218.90      211.94     43.94 o
   6  -9   5     1177.12     1197.95     71.45 o
 -12  -8   5       28.81       20.06     31.25 o
 -11  -8   5       17.94       26.84     32.01 o
 -10  -8   5      847.78      848.71     35.76 o
  -9  -8   5     4920.09     5051.12    102.25 o
  -8  -8   5        8.90       23.57     18.56 o
  -7  -8   5     1267.13     1282.35     35.92 o
  -6  -8   5        2.76        4.87     16.74 o
  -5  -8   5     5218.69     5421.34     67.52 o
  -4  -8   5     1929.76     1864.52     46.51 o
  -3  -8   5     2848.55     2890.91     50.39 o
  -2  -8   5      102.67      100.58     18.18 o
  -1  -8   5     3666.09     3658.29     62.10 o
   0  -8   5      293.79      286.54     22.71 o
   1  -8   5     5242.75     5480.35     68.22 o
   2  -8   5      276.93      271.23     22.09 o
   3  -8   5      216.69      200.33     19.01 o
   4  -8   5      383.68      359.36     20.02 o
   5  -8   5      789.13      889.04     57.77 o
   6  -8   5      202.15      207.29     41.06 o
   7  -8   5      364.65      354.28     54.11 o
 -13  -7   5        0.11       -8.60     39.95 o
 -12  -7   5      419.93      420.68     47.97 o
 -11  -7   5       10.33        7.70     31.33 o
 -10  -7   5     3728.16     3713.16     76.06 o
  -9  -7   5       52.86       65.02     19.37 o
  -8  -7   5        1.24       -2.02     18.19 o
  -7  -7   5      709.03      692.36     30.41 o
  -6  -7   5     1881.09     1822.30     39.21 o
  -5  -7   5      720.33      635.24     25.79 o
  -4  -7   5     1569.53     1576.18     39.80 o
  -3  -7   5     4574.71     4666.49     65.81 o
  -2  -7   5     1441.30     1407.43     37.93 o
  -1  -7   5      717.94      735.37     25.97 o
   0  -7   5     3918.61     4239.69     56.19 o
   1  -7   5      515.22      490.57     22.86 o
   2  -7   5        3.53       16.89     15.46 o
   3  -7   5       73.00       89.01     14.68 o
   4  -7   5     2510.49     2535.34     39.52 o
   5  -7   5      243.62      233.67     38.89 o
   6  -7   5        9.81       21.11     35.76 o
   7  -7   5      175.47      200.43     42.50 o
   8  -7   5      416.58      481.47     79.16 o
 -13  -6   5      272.81      308.24     42.92 o
 -12  -6   5       18.42       -5.68     33.86 o
 -11  -6   5     1156.54     1251.98     62.44 o
 -10  -6   5       45.19       83.73     28.71 o
  -9  -6   5       34.78       48.10     16.65 o
  -8  -6   5     2928.33     2862.13     52.62 o
  -7  -6   5       50.15       41.14     16.39 o
  -6  -6   5     1163.49     1079.37     30.00 o
  -5  -6   5     4221.33     4398.56     54.95 o
  -4  -6   5     4356.33     4410.40     54.59 o
  -3  -6   5       54.71       29.11     13.86 o
  -2  -6   5        5.65       12.95     13.09 o
  -1  -6   5     9799.92     9780.26     86.38 o
   0  -6   5       45.89       35.97     15.13 o
   1  -6   5        6.11        3.34     12.86 o
   2  -6   5      341.48      325.86     18.18 o
   3  -6   5     3898.23     3964.67     44.84 o
   4  -6   5     1870.16     1841.88     34.53 o
   5  -6   5       76.40       71.13     14.77 o
   6  -6   5      568.62      580.50     49.57 o
   7  -6   5      806.41      876.18     58.33 o
   8  -6   5     1669.84     1816.67    130.94 o
   9  -6   5      488.94      492.39     79.75 o
 -13  -5   5      121.36      105.31     39.35 o
 -12  -5   5     2099.98     2218.15     79.84 o
 -11  -5   5      193.35      186.33     33.89 o
 -10  -5   5     1030.76     1022.26     51.91 o
  -9  -5   5      119.51       92.46     15.79 o
  -8  -5   5      690.57      719.00     23.19 o
  -7  -5   5     2432.82     2500.23     46.88 o
  -6  -5   5     4733.57     4943.56     73.87 o
  -5  -5   5      989.24      972.44     24.37 o
  -4  -5   5     4629.05     4623.07     48.10 o
  -3  -5   5       77.14       68.56     11.24 o
  -2  -5   5     5229.80     5215.06     55.20 o
  -1  -5   5      429.94      400.50     19.26 o
   0  -5   5       78.96       64.22     13.97 o
   1  -5   5     7085.97     7015.43     64.19 o
   2  -5   5     4414.16     4394.46     46.94 o
   3  -5   5     1217.53     1142.07     24.52 o
   4  -5   5        8.68       11.48     12.96 o
   5  -5   5     1303.51     1272.55     30.58 o
   6  -5   5      264.70      179.71     36.36 o
   7  -5   5       66.40       64.45     33.02 o
   8  -5   5      711.70      716.92     56.18 o
   9  -5   5      308.06      367.71     49.71 o
  10  -5   5      156.44      162.51     47.18 o
 -13  -4   5     1958.11     2079.13     81.56 o
 -12  -4   5      682.01      630.37     49.44 o
 -11  -4   5        4.10        9.33     26.92 o
 -10  -4   5      693.23      671.01     43.19 o
  -9  -4   5     1229.97     1269.83     23.93 o
  -8  -4   5     1525.05     1535.05     29.82 o
  -7  -4   5     5643.66     5828.89     53.69 o
  -6  -4   5      876.94      873.34     24.89 o
  -5  -4   5     1164.06     1134.55     27.23 o
  -4  -4   5      220.46      195.03     13.99 o
  -3  -4   5     8920.13     8719.49     71.16 o
  -2  -4   5        5.14       22.28     10.79 o
  -1  -4   5      959.05      958.62     22.09 o
   0  -4   5     2988.68     2925.80     36.03 o
   1  -4   5    10336.70    10302.33     65.55 o
   2  -4   5      720.54      699.65     21.99 o
   3  -4   5      519.35      536.54     18.30 o
   4  -4   5      236.12      177.09     15.03 o
   5  -4   5      110.31      114.01     13.61 o
   6  -4   5      217.59      224.65     34.23 o
   7  -4   5     2874.88     2865.83    151.47 o
   8  -4   5        7.19       -0.06     31.95 o
   9  -4   5        3.98       16.07     31.52 o
  10  -4   5       24.18       12.56     39.03 o
  11  -4   5     1401.09     1362.56     90.47 o
 -13  -3   5     1168.15     1137.22     65.59 o
 -12  -3   5       16.32       -0.94     31.35 o
 -11  -3   5     1109.30     1080.84     54.74 o
 -10  -3   5      714.72      667.63     45.83 o
  -9  -3   5      857.47      886.68     25.79 o
  -8  -3   5     5314.36     5621.82     44.95 o
  -7  -3   5        1.02        1.60      8.95 o
  -6  -3   5       78.00       88.53     11.73 o
  -5  -3   5      478.10      450.13     17.81 o
  -4  -3   5    24591.64    24484.23    105.39 o
  -3  -3   5      970.89      911.92     20.34 o
  -2  -3   5     1856.86     1897.61     27.37 o
  -1  -3   5     3093.75     3115.80     33.91 o
   0  -3   5    22497.29    22257.59    135.08 o
   1  -3   5     8392.05     8401.35     68.94 o
   2  -3   5     4306.20     4310.23     39.93 o
   3  -3   5       24.22       27.87     10.23 o
   4  -3   5     1077.04     1025.47     19.18 o
   5  -3   5     2756.29     2768.46     36.26 o
   6  -3   5     6004.90     6324.57    147.30 o
   7  -3   5        2.06       47.43     28.83 o
   8  -3   5      119.96      137.91     34.70 o
   9  -3   5      265.10      264.77     40.72 o
  10  -3   5     1560.11     1711.42     75.53 o
  11  -3   5      500.98      471.93     53.82 o
  12  -3   5      123.56      138.08     65.47 o
 -13  -2   5      232.56      209.32     40.57 o
 -12  -2   5      102.10       92.71     51.78 o
 -11  -2   5        0.42      -11.33     29.07 o
 -10  -2   5        0.80       -5.59     19.67 o
  -9  -2   5     5466.85     5680.67    102.68 o
  -8  -2   5       32.37       34.18      9.37 o
  -7  -2   5      543.35      525.59     14.64 o
  -6  -2   5     1260.14     1212.10     19.99 o
  -5  -2   5     7991.75     8006.19     60.54 o
  -4  -2   5      315.44      338.29     14.68 o
  -3  -2   5     1285.32     1276.40     23.57 o
  -2  -2   5    14711.77    14876.88     90.35 o
  -1  -2   5     4347.52     4425.86     38.31 o
   0  -2   5      180.15      130.01     10.15 o
   1  -2   5     2064.61     2001.01     25.56 o
   2  -2   5     1716.45     1665.54     23.28 o
   3  -2   5     1045.78      934.22     21.01 o
   4  -2   5       89.45       87.77      8.31 o
   5  -2   5    10591.40    10310.17     57.42 o
   6  -2   5       58.45       50.15     11.18 o
   7  -2   5      718.90      691.90     41.45 o
   8  -2   5       42.81       60.43     27.31 o
   9  -2   5     1819.45     1761.98     94.04 o
  10  -2   5      692.36      697.38     50.37 o
  11  -2   5      605.25      564.74     54.76 o
  12  -2   5      377.26      415.43     75.59 o
 -13  -1   5       32.41       -0.38     38.00 o
 -12  -1   5      219.79      210.04     38.91 o
 -11  -1   5      142.07      130.64     25.93 o
 -10  -1   5     1791.78     1737.34     50.31 o
  -9  -1   5        1.33        9.80     23.35 o
  -8  -1   5      429.42      418.38     13.77 o
  -7  -1   5        7.52       15.71      8.44 o
  -6  -1   5     4402.66     4557.07     29.94 o
  -5  -1   5      356.09      375.79     10.38 o
  -4  -1   5     4328.47     4451.46     29.10 o
  -3  -1   5     8229.60     8306.32     43.66 o
  -2  -1   5     1791.24     1829.87     20.45 o
  -1  -1   5      212.87      196.83      8.65 o
   0  -1   5     4456.64     4437.33     30.91 o
   1  -1   5     1884.04     1836.18     22.42 o
   2  -1   5       26.29       29.90      7.33 o
   3  -1   5       10.60       24.62      7.07 o
   4  -1   5     9194.42     8841.05    116.01 o
   5  -1   5      394.61      381.86     11.85 o
   6  -1   5        0.04        2.07      5.37 o
   7  -1   5      157.23      165.35     18.75 o
   8  -1   5     1015.74     1004.15     35.97 o
   9  -1   5     1712.17     1660.82     62.74 o
  10  -1   5     1205.01     1308.33     60.76 o
  11  -1   5      788.19      783.28     52.78 o
  12  -1   5       54.07       78.78     36.35 o
  13  -1   5      560.78      532.68     76.78 o
 -13   0   5      141.06      141.91     41.01 o
 -12   0   5      497.25      481.71     37.05 o
 -11   0   5     4423.21     4647.94     96.15 o
 -10   0   5      523.15      429.07     32.17 o
  -9   0   5       90.55      120.62     26.35 o
  -8   0   5      703.49      667.67     15.85 o
  -7   0   5    12039.23    12270.25     70.60 o
  -6   0   5       22.79       25.89      6.74 o
  -5   0   5     4705.29     4757.76     30.23 o
  -4   0   5     1258.30     1296.42     16.12 o
  -3   0   5     4609.38     4552.94     27.95 o
  -2   0   5     6445.91     6458.27     41.10 o
  -1   0   5    12691.93    12819.80     69.17 o
   0   0   5     4018.03     3945.35     23.81 o
   1   0   5     3714.59     4118.42     22.80 o
   2   0   5       15.69       19.53      4.95 o
   3   0   5     9019.59     9054.71     36.78 o
   4   0   5      353.16      333.20      8.25 o
   5   0   5       18.82       15.88      4.62 o
   6   0   5      879.92      829.45     10.96 o
   7   0   5      654.31      562.51     26.44 o
   8   0   5      696.33      679.77     30.69 o
   9   0   5      149.96      135.76     21.45 o
  10   0   5     1547.75     1561.20     48.50 o
  11   0   5      108.75       84.65     29.14 o
  12   0   5       13.40       30.14     30.07 o
  13   0   5      147.77      188.67     61.90 o
 -12   1   5     3406.03     3634.65     96.95 o
 -11   1   5      264.22      240.08     31.13 o
 -10   1   5       12.75       33.71     22.78 o
  -9   1   5      129.95      135.13     22.54 o
  -8   1   5     3342.24     3399.96     90.76 o
  -7   1   5      975.84      955.87     17.59 o
  -6   1   5     2414.18     2482.42     23.38 o
  -5   1   5     7324.44     7583.26     38.45 o
  -4   1   5      569.45      579.72     11.63 o
  -3   1   5     5535.56     5611.37     32.58 o
  -2   1   5    14260.50    14533.16     61.69 o
  -1   1   5     7350.32     7562.33     30.58 o
   0   1   5     2369.98     2651.10     18.15 o
   1   1   5      774.10      758.00      9.24 o
   2   1   5    16639.74    16906.00     78.82 o
   3   1   5     4150.69     4364.84     20.70 o
   4   1   5      628.05      662.59      9.08 o
   5   1   5     1109.87     1065.91     11.00 o
   6   1   5     8539.17     8210.48     47.75 o
   7   1   5     4979.32     5066.64    100.88 o
   8   1   5     2474.57     2475.88     42.18 o
   9   1   5      355.02      351.31     21.63 o
  10   1   5       85.33       68.98     17.45 o
  11   1   5     1095.83     1073.92     53.81 o
  12   1   5     1576.00     1561.56     95.82 o
  13   1   5        4.64       16.66     50.59 o
 -12   2   5      480.17      482.95     41.01 o
 -11   2   5       57.08       67.42     26.37 o
 -10   2   5      565.82      617.29     43.88 o
  -9   2   5      625.47      650.24     44.26 o
  -8   2   5      964.65      911.07     46.92 o
  -7   2   5     3530.44     3610.78     32.01 o
  -6   2   5     2571.10     2552.61     30.20 o
  -5   2   5      172.32      186.23     10.18 o
  -4   2   5     2596.90     2666.84     26.71 o
  -3   2   5    21286.46    21347.99     96.06 o
  -2   2   5       45.25       63.97      7.41 o
  -1   2   5     4273.83     4472.54     27.06 o
   0   2   5     7604.28     8282.07     43.98 o
   1   2   5    16968.94    17329.80     58.16 o
   2   2   5    13974.18    14164.60     49.96 o
   3   2   5     1897.39     2070.26     19.78 o
   4   2   5     1841.09     1738.89     15.47 o
   5   2   5     9887.70     9805.30     56.79 o
   6   2   5     7110.66     7061.90     40.18 o
   7   2   5     4564.01     4516.52    114.87 o
   8   2   5       40.68       40.72     15.48 o
   9   2   5        4.41       -4.68     16.10 o
  10   2   5      467.96      475.92     40.35 o
  11   2   5     4413.44     4582.91     84.96 o
  12   2   5        4.86       20.32     18.49 o
  13   2   5        0.33       -0.77     24.42 o
 -12   3   5      224.98      194.93     40.30 o
 -11   3   5      176.89      182.11     31.00 o
 -10   3   5      893.68      835.27     44.57 o
  -9   3   5      163.06      174.88     26.57 o
  -8   3   5      850.55      856.97     38.13 o
  -7   3   5      185.34      210.88     11.78 o
  -6   3   5       42.37       40.58      8.83 o
  -5   3   5        0.62        3.62      7.93 o
  -4   3   5     7338.63     7564.93     45.60 o
  -3   3   5     1220.01     1231.58     20.97 o
  -2   3   5     1814.88     1841.23     21.36 o
  -1   3   5     5024.93     5232.67     37.87 o
   0   3   5     9051.89     9413.77     46.26 o
   1   3   5      966.52      906.45     13.92 o
   2   3   5        1.34       10.87      5.30 o
   3   3   5     5811.84     5569.35     58.38 o
   4   3   5     2249.50     2218.50     18.04 o
   5   3   5      607.54      656.77     10.54 o
   6   3   5     2319.17     2299.35     18.80 o
   7   3   5        0.60       43.59     18.65 o
   8   3   5      847.21      786.91     66.06 o
   9   3   5      465.74      425.02     29.45 o
  10   3   5     2725.36     2691.39     66.93 o
  11   3   5       71.29       58.50     24.56 o
  12   3   5        0.04       25.59     25.86 o
  13   3   5      160.17      189.68     34.46 o
  14   3   5      961.57      963.58     86.89 o
 -11   4   5      552.47      536.97     50.71 o
 -10   4   5     1278.09     1191.82     61.76 o
  -9   4   5        1.70        1.79     28.20 o
  -8   4   5     1746.74     1770.03     63.95 o
  -7   4   5       89.37       72.47     12.47 o
  -6   4   5      174.66      177.14     11.79 o
  -5   4   5     3882.72     3992.62     36.44 o
  -4   4   5      227.14      228.42     11.65 o
  -3   4   5       41.15       43.93      8.70 o
  -2   4   5     4116.82     4309.79     33.76 o
  -1   4   5    11325.87    11757.20     53.05 o
   0   4   5     1159.55     1131.61     17.12 o
   1   4   5      750.14      716.16     13.29 o
   2   4   5     4071.52     3959.87     30.94 o
   3   4   5     7033.38     7348.15     57.66 o
   4   4   5      894.83      913.70     15.07 o
   5   4   5     2473.46     2242.74     17.94 o
   6   4   5       21.37       25.65      5.19 o
   7   4   5       49.81       57.16      6.74 o
   8   4   5      732.97      682.01     28.74 o
   9   4   5     5454.66     5667.96     87.52 o
  10   4   5      189.35      158.84     25.02 o
  11   4   5       52.68       33.16     23.87 o
  12   4   5       29.74       33.27     24.73 o
  13   4   5      376.90      349.96     57.73 o
  14   4   5      489.55      547.56     71.42 o
 -11   5   5      946.54      964.96     63.67 o
 -10   5   5     1355.18     1268.24     66.06 o
  -9   5   5       15.41       17.56     30.30 o
  -8   5   5       68.60       55.92     30.93 o
  -7   5   5       44.85       38.69     22.73 o
  -6   5   5    10772.13    10950.93     76.92 o
  -5   5   5      753.14      724.16     19.34 o
  -4   5   5        0.87        1.58      9.02 o
  -3   5   5       72.88       59.15      8.90 o
  -2   5   5    22387.12    22887.01    108.21 o
  -1   5   5     2066.93     2095.39     24.84 o
   0   5   5     7717.52     7741.24     44.77 o
   1   5   5     5572.46     5637.51     42.63 o
   2   5   5     1022.37     1009.19     18.13 o
   3   5   5     4351.92     4334.17     34.18 o
   4   5   5    11173.23    11254.23     53.32 o
   5   5   5        1.03        5.32      6.06 o
   6   5   5     1584.16     1619.37     15.94 o
   7   5   5       20.64       39.65      5.41 o
   8   5   5     8748.64     8866.27    127.96 o
   9   5   5       31.82       34.33     14.22 o
  10   5   5      318.73      312.40     48.80 o
  11   5   5      414.06      375.06     40.77 o
  12   5   5      118.83      107.46     28.31 o
  13   5   5      680.44      694.56     75.59 o
  14   5   5      674.75      717.18     79.16 o
 -10   6   5      105.95      160.10     49.99 o
  -9   6   5       22.79      -22.62     48.21 o
  -8   6   5      344.86      353.50     41.38 o
  -7   6   5     5452.63     5556.16    140.46 o
  -6   6   5      993.12      931.02     25.12 o
  -5   6   5       28.63       41.03     11.41 o
  -4   6   5      853.05      823.12     21.19 o
  -3   6   5     3455.64     3701.44     39.59 o
  -2   6   5      215.54      176.21     11.49 o
  -1   6   5    12217.12    12382.54     68.41 o
   0   6   5     4136.21     4109.98     41.03 o
   1   6   5        0.23        7.42      9.08 o
   2   6   5     2189.16     2272.78     30.23 o
   3   6   5     9431.97     9386.79     69.48 o
   4   6   5        9.86       15.48      7.69 o
   5   6   5       23.97       32.02      6.06 o
   6   6   5      479.59      488.54     14.27 o
   7   6   5     5284.45     5233.46     41.17 o
   8   6   5     2867.71     2876.93     27.53 o
   9   6   5      288.22      253.04     26.31 o
  10   6   5     1105.15      990.69     62.20 o
  11   6   5      288.70      265.87     30.32 o
  12   6   5     2890.59     2966.10     80.35 o
  13   6   5     3229.69     3301.41    140.46 o
  14   6   5      401.06      339.84     63.09 o
  -9   7   5      102.97      155.34     55.35 o
  -8   7   5     1251.11     1324.26     92.85 o
  -7   7   5      107.59      133.91     43.45 o
  -6   7   5        2.04       10.38     11.89 o
  -5   7   5      311.67      292.78     15.36 o
  -4   7   5     2449.45     2571.88     39.97 o
  -3   7   5       22.24       29.71     11.44 o
  -2   7   5     9157.78     9192.65     63.25 o
  -1   7   5     1418.62     1433.18     26.47 o
   0   7   5      914.09      897.68     21.33 o
   1   7   5     2399.81     2341.71     31.04 o
   2   7   5    12193.30    12158.39     67.59 o
   3   7   5      335.44      320.65     14.33 o
   4   7   5     1503.32     1551.02     24.98 o
   5   7   5      122.29      105.33     11.83 o
   6   7   5     3782.15     3917.94     41.48 o
   7   7   5     3347.04     3341.42     34.59 o
   8   7   5     2356.11     2374.78     29.60 o
   9   7   5       36.83       28.66     20.12 o
  10   7   5      632.99      569.27     36.89 o
  11   7   5     2004.91     1940.27    122.61 o
  12   7   5     2851.32     2981.82     82.18 o
  13   7   5       10.25        9.04     29.03 o
  14   7   5      195.96      201.17     55.95 o
  -9   8   5     1797.15     1939.07    121.41 o
  -8   8   5      278.60      320.80     59.52 o
  -7   8   5       18.08       17.26     43.45 o
  -6   8   5      340.07      289.85     54.16 o
  -5   8   5      615.42      623.44     24.33 o
  -4   8   5        3.10        6.06     13.81 o
  -3   8   5     4529.62     4731.09     46.75 o
  -2   8   5     3143.29     3126.59     44.96 o
  -1   8   5        3.76       28.71     12.25 o
   0   8   5      756.07      733.01     21.31 o
   1   8   5     3846.09     3847.29     42.31 o
   2   8   5     1487.77     1380.24     26.10 o
   3   8   5       30.42       20.27     10.69 o
   4   8   5     3849.79     3800.85     43.91 o
   5   8   5     1253.46     1311.49     29.67 o
   6   8   5     1370.03     1334.05     23.15 o
   7   8   5      113.60       92.31     11.51 o
   8   8   5     1204.18     1195.99     23.65 o
   9   8   5      828.23      802.76     39.18 o
  10   8   5      502.92      475.44     36.31 o
  11   8   5      638.22      618.26     41.33 o
  12   8   5      264.63      260.38     34.82 o
  13   8   5       73.19       64.40     28.87 o
  14   8   5        0.26       14.28     54.76 o
  -8   9   5      113.02      184.50     58.92 o
  -7   9   5      858.03      765.39     81.54 o
  -6   9   5      140.24      133.91     52.38 o
  -5   9   5      322.82      293.70     20.89 o
  -4   9   5     2677.58     2701.43     46.33 o
  -3   9   5     2231.96     2194.96     41.32 o
  -2   9   5       17.14       25.07     15.29 o
  -1   9   5       15.17        7.81     15.64 o
   0   9   5     4190.22     4401.60     75.00 o
   1   9   5      215.76      153.56     16.84 o
   2   9   5      476.05      472.39     29.72 o
   3   9   5     6227.80     6105.25     71.56 o
   4   9   5     1206.39     1303.09     29.26 o
   5   9   5     6447.61     6545.14     61.00 o
   6   9   5        2.07        9.36     12.63 o
   7   9   5     2999.68     3100.92     43.16 o
   8   9   5     1480.70     1464.32     27.80 o
   9   9   5      972.81      919.35     25.71 o
  10   9   5     2367.28     2255.70    105.35 o
  11   9   5        0.05       -6.01     24.02 o
  12   9   5      321.66      358.73     39.03 o
  13   9   5        0.01       -1.43     31.58 o
  14   9   5     2390.09     2355.69    133.32 o
  -7  10   5      376.11      346.39     74.40 o
  -6  10   5      837.17      731.47     76.78 o
  -5  10   5     2990.43     3015.19     53.11 o
  -4  10   5       53.11       62.17     18.48 o
  -3  10   5      621.24      616.80     26.79 o
  -2  10   5        3.63       11.25     15.58 o
  -1  10   5     8281.51     8596.68     79.28 o
   0  10   5     1409.54     1374.67     33.43 o
   1  10   5     2042.28     2026.40     38.76 o
   2  10   5     1004.25      972.27     27.22 o
   3  10   5     3025.62     3111.42     62.92 o
   4  10   5     3531.40     3582.00     48.41 o
   5  10   5     1678.95     1712.34     44.46 o
   6  10   5      267.79      271.56     18.20 o
   7  10   5      277.12      271.66     18.14 o
   8  10   5       90.81       73.07     14.92 o
   9  10   5     3686.32     3817.08     51.43 o
  10  10   5      525.63      458.28     58.92 o
  11  10   5      729.08      771.34     75.59 o
  12  10   5      327.55      324.66     44.34 o
  13  10   5     2267.02     2276.25     80.17 o
  14  10   5       14.30       25.59     54.76 o
  -6  11   5      491.89      523.16     73.80 o
  -5  11   5       27.97       25.59     48.21 o
  -4  11   5       92.43       93.24     19.95 o
  -3  11   5      333.80      345.66     23.84 o
  -2  11   5     2716.36     2695.22     50.18 o
  -1  11   5      119.65      118.99     18.11 o
   0  11   5      563.10      525.79     25.64 o
   1  11   5     1589.28     1523.26     44.26 o
   2  11   5     2354.63     2434.72     55.30 o
   3  11   5     1123.10     1146.43     30.60 o
   4  11   5      692.25      665.36     25.84 o
   5  11   5      250.72      223.85     18.27 o
   6  11   5      260.66      217.74     18.13 o
   7  11   5      198.18      155.41     17.69 o
   8  11   5     4237.17     4483.20     73.78 o
   9  11   5     1142.10     1159.69     32.90 o
  10  11   5       35.04       40.47     45.23 o
  11  11   5        3.85      -16.66     44.64 o
  12  11   5     1255.24     1283.19     97.61 o
  13  11   5      167.65      154.25     38.71 o
  -5  12   5      151.30      122.01     55.35 o
  -4  12   5      615.91      580.71     30.78 o
  -3  12   5     2639.91     2639.67     58.75 o
  -2  12   5       34.81       41.78     18.20 o
  -1  12   5      156.97      155.76     19.90 o
   0  12   5      931.94      918.65     32.57 o
   1  12   5      955.70      973.24     38.23 o
   2  12   5      518.08      494.30     30.06 o
   3  12   5     1990.13     1930.73     52.40 o
   4  12   5      287.75      277.82     23.55 o
   5  12   5      255.75      253.80     20.75 o
   6  12   5      595.13      589.42     26.88 o
   7  12   5     4317.25     4587.71     62.61 o
   8  12   5      666.31      648.29     28.20 o
   9  12   5        1.46       11.00     16.71 o
  10  12   5      124.52      120.24     26.43 o
  11  12   5     2543.28     2674.10    125.58 o
  12  12   5       83.04      104.15     53.57 o
  13  12   5      445.71      476.14     78.56 o
  -3  13   5      309.30      291.78     28.20 o
  -2  13   5       47.67       47.72     20.99 o
  -1  13   5      797.03      750.68     48.46 o
   0  13   5      332.81      299.38     28.51 o
   1  13   5        2.88      -10.06     22.28 o
   2  13   5     3164.20     3265.17     66.76 o
   3  13   5      772.28      761.68     35.41 o
   4  13   5      848.85      800.67     36.06 o
   5  13   5       24.51        8.49     18.70 o
   6  13   5     1737.92     1677.28     62.97 o
   7  13   5        6.41       13.07     17.89 o
   8  13   5      152.32      127.41     21.09 o
   9  13   5     1394.30     1397.44     33.95 o
  10  13   5      254.16      252.24     19.65 o
  11  13   5      246.13      273.18     61.30 o
  12  13   5       91.56       54.76     45.23 o
  -2  14   5      426.46      403.59     36.25 o
  -1  14   5       47.57       17.89     30.62 o
   0  14   5       24.46       25.07     24.69 o
   1  14   5     2625.48     2627.52    108.93 o
   2  14   5       33.47       48.50     26.40 o
   3  14   5        7.32        4.42     22.90 o
   4  14   5       36.35       31.46     23.12 o
   5  14   5     1161.39     1175.72     71.30 o
   6  14   5       63.53       79.96     22.03 o
   7  14   5      260.73      254.49     27.22 o
   8  14   5      688.65      713.60     32.43 o
   9  14   5      106.18       99.85     18.99 o
  10  14   5     1242.37     1215.66     34.30 o
  11  14   5      662.27      622.55     77.37 o
   1  15   5       15.13       22.20     26.93 o
   2  15   5      280.04      278.46     31.58 o
   3  15   5      388.82      360.70     33.95 o
   4  15   5     1572.90     1592.57     53.97 o
   5  15   5      616.21      642.02     39.41 o
   6  15   5      841.91      753.44     41.61 o
   7  15   5      272.28      316.71     32.45 o
   8  15   5      531.64      520.03     29.84 o
   9  15   5     1114.38     1143.77     39.14 o
  10  15   5      485.38      477.39     30.65 o
   4  16   5      128.47      111.04     27.49 o
   5  16   5      254.96      249.64     32.51 o
   6  16   5      994.47      999.72     40.39 o
   7  16   5      169.44      176.81     25.56 o
  -8 -12   6      154.75      154.23     29.01 o
  -7 -12   6      683.35      763.14     40.05 o
  -6 -12   6      320.22      320.16     30.82 o
  -5 -12   6      247.76      293.81     29.91 o
  -4 -12   6      205.40      199.16     30.96 o
  -3 -12   6       17.46       22.36     29.05 o
  -2 -12   6     2948.76     3301.14     95.53 o
  -1 -12   6       17.16       14.09     28.83 o
   0 -12   6       29.66       19.02     25.87 o
  -9 -11   6       17.75       22.80     27.14 o
  -8 -11   6      572.88      533.59     34.28 o
  -7 -11   6     1391.13     1432.15     45.90 o
  -6 -11   6      102.07      106.76     24.52 o
  -5 -11   6        1.38       -4.82     22.28 o
  -4 -11   6        5.81       17.57     24.58 o
  -3 -11   6     4073.37     4251.90     80.92 o
  -2 -11   6      179.79      179.15     29.53 o
  -1 -11   6        0.91        2.74     25.29 o
   0 -11   6      226.90      198.30     29.42 o
   1 -11   6     1332.42     1373.16     45.76 o
   2 -11   6       64.46       46.65     24.06 o
   3 -11   6      881.99      882.70     66.35 o
 -10 -10   6       11.10       -9.17     24.81 o
  -9 -10   6      109.30      113.86     28.09 o
  -8 -10   6      948.24      907.15     42.93 o
  -7 -10   6      401.50      412.94     29.24 o
  -6 -10   6       30.96       46.64     20.72 o
  -5 -10   6       42.54       20.97     20.05 o
  -4 -10   6      583.37      558.28     35.03 o
  -3 -10   6       34.11       18.24     22.12 o
  -2 -10   6      378.83      327.84     29.52 o
  -1 -10   6     1049.93     1082.37     44.51 o
   0 -10   6      533.47      531.38     35.74 o
   1 -10   6        9.98        0.69     25.18 o
   2 -10   6      523.29      523.39     35.39 o
   3 -10   6      777.40      867.92     45.51 o
   4 -10   6       47.89       66.06     64.87 o
 -11  -9   6       46.20       62.21     34.92 o
 -10  -9   6      952.86      984.62     51.17 o
  -9  -9   6     1744.91     1797.61     59.67 o
  -8  -9   6      408.41      374.18     29.37 o
  -7  -9   6        5.05        3.13     19.00 o
  -6  -9   6      450.05      403.83     26.97 o
  -5  -9   6     2970.90     2990.42     55.91 o
  -4  -9   6      267.94      249.05     23.04 o
  -3  -9   6     1030.64     1020.83     40.10 o
  -2  -9   6      565.41      582.62     32.49 o
  -1  -9   6     2705.25     2773.95     60.61 o
   0  -9   6      601.01      643.39     34.05 o
   1  -9   6     1557.51     1555.85     47.82 o
   2  -9   6      225.08      225.35     26.25 o
   3  -9   6      267.24      252.77     27.42 o
   4  -9   6      106.68      105.94     57.14 o
   5  -9   6     1242.69     1264.74    102.96 o
   6  -9   6        5.35       13.69     64.87 o
 -12  -8   6        0.44        6.92     34.13 o
 -11  -8   6      938.90      881.48     58.00 o
 -10  -8   6     4160.55     4323.13     74.88 o
  -9  -8   6       36.49       48.22     21.87 o
  -8  -8   6       45.84       11.30     20.96 o
  -7  -8   6      430.01      412.29     27.53 o
  -6  -8   6     3223.91     3168.13     62.56 o
  -5  -8   6     2312.41     2224.66     50.70 o
  -4  -8   6     1378.16     1420.96     38.23 o
  -3  -8   6     2247.97     2377.05     54.81 o
  -2  -8   6     3542.65     3641.82     64.71 o
  -1  -8   6     1204.71     1184.32     39.90 o
   0  -8   6     2015.57     2086.11     50.50 o
   1  -8   6      896.21      908.94     37.25 o
   2  -8   6        1.76        5.55     20.22 o
   3  -8   6      176.48      160.42     23.51 o
   4  -8   6     2816.75     3012.96    111.93 o
   5  -8   6      110.19      103.01     44.49 o
   6  -8   6        0.66       -1.40     41.44 o
   7  -8   6      125.87      129.81     50.26 o
 -12  -7   6       21.16        0.85     30.27 o
 -11  -7   6     1231.45     1219.28     65.23 o
 -10  -7   6       18.58       13.92     21.01 o
  -9  -7   6       53.67       57.48     20.48 o
  -8  -7   6       21.71       11.55     17.92 o
  -7  -7   6      433.31      384.57     26.22 o
  -6  -7   6     2062.96     2031.04     42.61 o
  -5  -7   6     3091.75     3085.54     51.20 o
  -4  -7   6     5790.39     5848.39     68.77 o
  -3  -7   6      647.79      634.11     29.92 o
  -2  -7   6     1414.35     1378.52     39.38 o
  -1  -7   6     3685.80     3770.68     62.00 o
   0  -7   6        0.83        7.56     17.67 o
   1  -7   6      286.62      295.17     23.10 o
   2  -7   6      179.78      198.26     21.23 o
   3  -7   6     7168.00     7500.68    106.09 o
   4  -7   6      435.91      443.95     25.09 o
   5  -7   6       50.58       59.51     38.66 o
   6  -7   6      142.73      142.73     34.12 o
   7  -7   6     1378.21     1488.65     62.81 o
   8  -7   6     1283.90     1345.96     62.52 o
 -12  -6   6      471.29      485.41     63.68 o
 -11  -6   6       78.69      141.89     34.44 o
 -10  -6   6        1.03       14.15     29.84 o
  -9  -6   6        3.00        5.42     16.45 o
  -8  -6   6     1085.06      975.40     40.15 o
  -7  -6   6      442.18      443.60     23.98 o
  -6  -6   6     1499.50     1525.39     36.52 o
  -5  -6   6      807.19      803.38     25.73 o
  -4  -6   6      966.79      947.50     26.64 o
  -3  -6   6      151.93      151.08     16.22 o
  -2  -6   6     3649.71     3675.38     65.49 o
  -1  -6   6       21.90       13.28     16.10 o
   0  -6   6      782.17      810.90     31.05 o
   1  -6   6      868.86      832.86     29.66 o
   2  -6   6     6248.82     6405.80     79.75 o
   3  -6   6      220.30      227.75     21.70 o
   4  -6   6       24.73       27.03     15.83 o
   5  -6   6      287.20      261.31     45.18 o
   6  -6   6      803.84      832.45     45.35 o
   7  -6   6      133.67      109.25     31.22 o
   8  -6   6      954.08      954.61     53.36 o
   9  -6   6       19.42       11.63     41.86 o
 -13  -5   6     1474.01     1535.37     76.48 o
 -12  -5   6      408.73      434.17     45.23 o
 -11  -5   6       43.98       46.08     29.87 o
 -10  -5   6      183.87      140.56     32.37 o
  -9  -5   6     2343.12     2366.83     44.63 o
  -8  -5   6     1807.89     1697.01     34.27 o
  -7  -5   6      146.43      139.66     16.32 o
  -6  -5   6     2356.96     2408.57     42.21 o
  -5  -5   6      539.95      496.64     20.57 o
  -4  -5   6       68.18       62.61     13.65 o
  -3  -5   6     1715.35     1773.73     42.35 o
  -2  -5   6     2249.22     2235.69     35.39 o
  -1  -5   6       87.48       62.13     13.98 o
   0  -5   6     1137.86     1133.31     26.94 o
   1  -5   6     4757.76     4789.69     61.21 o
   2  -5   6      761.15      734.35     25.87 o
   3  -5   6        5.86        9.57     13.76 o
   4  -5   6     1095.76     1069.67     29.52 o
   5  -5   6      300.87      296.58     18.23 o
   6  -5   6       13.88       16.39     24.39 o
   7  -5   6     1018.37     1055.51     48.95 o
   8  -5   6      266.53      278.90     46.29 o
   9  -5   6        7.78      -10.42     40.34 o
  10  -5   6      249.61      327.94     53.21 o
 -13  -4   6      849.71      847.79     60.36 o
 -12  -4   6       60.60       46.25     30.69 o
 -11  -4   6      121.06      141.45     35.56 o
 -10  -4   6     2026.85     1945.32    151.47 o
  -9  -4   6     1363.54     1376.98     26.14 o
  -8  -4   6     4240.61     4283.53     51.12 o
  -7  -4   6      172.41      135.83     14.32 o
  -6  -4   6      113.05       84.66     15.06 o
  -5  -4   6     2960.71     2852.62     42.46 o
  -4  -4   6    12346.50    12248.76    137.85 o
  -3  -4   6      246.97      220.31     15.32 o
  -2  -4   6       27.51       29.10     11.34 o
  -1  -4   6      520.15      521.02     19.28 o
   0  -4   6    18901.47    19041.27    147.19 o
   1  -4   6     1194.29     1183.35     26.10 o
   2  -4   6      410.90      345.34     18.77 o
   3  -4   6      395.99      361.28     18.79 o
   4  -4   6     3156.08     3150.63     43.76 o
   5  -4   6      774.98      754.08     22.22 o
   6  -4   6     3672.06     4021.63    144.03 o
   7  -4   6      540.00      569.16     78.86 o
   8  -4   6       17.93       -6.53     30.15 o
   9  -4   6      873.97      856.40     59.30 o
  10  -4   6     1560.87     1650.44     81.56 o
  11  -4   6       18.13       26.02     45.65 o
 -13  -3   6      174.31      157.70     40.50 o
 -12  -3   6      159.17      178.78     38.09 o
 -11  -3   6     1800.46     1695.58    137.48 o
 -10  -3   6      873.15      824.85     47.97 o
  -9  -3   6     3791.61     3891.91     39.96 o
  -8  -3   6     1064.81     1015.31     21.70 o
  -7  -3   6      169.98      151.34     11.91 o
  -6  -3   6     1137.08     1074.33     24.69 o
  -5  -3   6    15274.14    15795.34    116.09 o
  -4  -3   6       15.31       18.84     10.68 o
  -3  -3   6     1570.22     1596.36     27.14 o
  -2  -3   6      756.88      709.91     28.92 o
  -1  -3   6     7970.24     7799.31     61.09 o
   0  -3   6     8000.36     8134.60     64.22 o
   1  -3   6     7826.24     7941.39     56.83 o
   2  -3   6     4509.26     4424.45     42.89 o
   3  -3   6      935.32      955.50     21.65 o
   4  -3   6      945.38      961.85     24.09 o
   5  -3   6     8122.87     8012.93    102.94 o
   6  -3   6      290.47      316.27     27.31 o
   7  -3   6      194.47      192.26     33.05 o
   8  -3   6      220.00      192.18     35.51 o
   9  -3   6     1947.53     2002.07     78.26 o
  10  -3   6      150.35      191.35     42.08 o
  11  -3   6       17.93       23.62     39.13 o
 -13  -2   6      331.35      369.28     76.78 o
 -12  -2   6      348.30      285.56     43.25 o
 -11  -2   6      151.83      117.55     34.92 o
 -10  -2   6      702.89      705.55     46.49 o
  -9  -2   6      228.24      254.76     30.72 o
  -8  -2   6      802.58      773.62     18.85 o
  -7  -2   6        8.54       18.00      9.22 o
  -6  -2   6     2615.05     2738.12     30.45 o
  -5  -2   6      685.13      663.63     15.94 o
  -4  -2   6      207.38      213.67     13.97 o
  -3  -2   6      910.48      820.67     23.13 o
  -2  -2   6     1303.71     1311.56     28.83 o
  -1  -2   6        9.41        8.48      8.54 o
   0  -2   6     9521.56     9839.41     91.88 o
   1  -2   6     3384.97     3210.90     34.25 o
   2  -2   6     1362.79     1342.01     22.97 o
   3  -2   6      423.92      450.65     14.99 o
   4  -2   6     8227.35     8014.10     63.88 o
   5  -2   6       23.57       25.10      8.76 o
   6  -2   6      394.87      354.19     16.70 o
   7  -2   6       69.23       89.98     26.72 o
   8  -2   6     4140.83     4399.81    100.99 o
   9  -2   6     1619.68     1559.39     66.06 o
  10  -2   6      588.92      623.50     59.81 o
  11  -2   6      128.37       99.64     36.01 o
  12  -2   6      338.69      371.48     48.81 o
 -13  -1   6      194.68      150.71     38.30 o
 -12  -1   6      210.05      159.38     37.20 o
 -11  -1   6     2423.90     2404.69     64.02 o
 -10  -1   6      361.07      355.51     37.39 o
  -9  -1   6     1449.80     1401.22     56.60 o
  -8  -1   6     1606.62     1574.11     24.65 o
  -7  -1   6     5051.65     5350.56     41.73 o
  -6  -1   6      315.74      290.00     12.40 o
  -5  -1   6      476.10      477.45     12.26 o
  -4  -1   6     1125.23     1155.41     17.80 o
  -3  -1   6     3768.59     3889.73     35.11 o
  -2  -1   6     3274.60     3037.90     28.26 o
  -1  -1   6     3458.04     3235.59     27.25 o
   0  -1   6     9859.87     9721.75     49.20 o
   1  -1   6     3923.41     3907.92     43.18 o
   2  -1   6      269.86      243.15     11.15 o
   3  -1   6     5238.73     5161.72     39.27 o
   4  -1   6        2.81        9.89      7.88 o
   5  -1   6      367.24      368.53     12.35 o
   6  -1   6      372.93      396.23     10.54 o
   7  -1   6     3507.94     3317.68     68.60 o
   8  -1   6       14.72       28.50     17.19 o
   9  -1   6        0.28       25.44     29.42 o
  10  -1   6      133.80      138.94     34.86 o
  11  -1   6      193.76      192.49     44.64 o
  12  -1   6      359.70      376.89     65.77 o
 -12   0   6     2159.68     2229.00     83.72 o
 -11   0   6      115.18      105.81     27.76 o
 -10   0   6        5.55       13.37     21.27 o
  -9   0   6       32.29       48.50     26.72 o
  -8   0   6     3918.81     4033.17     36.94 o
  -7   0   6     2040.97     2059.77     26.35 o
  -6   0   6      563.99      528.01     14.57 o
  -5   0   6     1718.81     1793.26     25.79 o
  -4   0   6     1050.80      987.28     15.63 o
  -3   0   6     4100.01     4060.55     28.69 o
  -2   0   6     6026.86     5959.12     30.57 o
  -1   0   6    23387.56    24267.42     59.81 o
   0   0   6     2122.45     2268.50     20.22 o
   1   0   6      950.18      980.40     13.12 o
   2   0   6     5719.42     5530.56     28.59 o
   3   0   6      330.61      320.79      8.67 o
   4   0   6      826.19      818.80     13.32 o
   5   0   6     4673.67     4586.55     28.32 o
   6   0   6     8047.17     7754.90     45.11 o
   7   0   6        6.84       18.30     14.49 o
   8   0   6      557.50      525.83     28.45 o
   9   0   6     1136.25     1103.52     40.12 o
  10   0   6       23.91       -2.15     30.07 o
  11   0   6      474.59      457.99     43.56 o
  12   0   6      523.56      545.62     49.95 o
  13   0   6      240.55      264.26     56.54 o
 -12   1   6      100.23      109.12     31.80 o
 -11   1   6      172.42      157.29     28.48 o
 -10   1   6       52.41       56.24     23.65 o
  -9   1   6      751.11      742.43     45.87 o
  -8   1   6     2034.62     2048.65     35.17 o
  -7   1   6      164.31      169.53     10.84 o
  -6   1   6      712.57      709.96     14.69 o
  -5   1   6     1745.97     1789.08     20.96 o
  -4   1   6     1858.90     1763.04     20.17 o
  -3   1   6    19372.21    19821.70     63.95 o
  -2   1   6      412.15      370.86      8.85 o
  -1   1   6      218.49      177.63      7.35 o
   0   1   6      369.95      369.62      8.12 o
   1   1   6    32703.01    33583.25     85.18 o
   2   1   6     6091.83     6333.52     32.65 o
   3   1   6     1138.53     1137.74     12.81 o
   4   1   6     2170.59     2147.24     16.04 o
   5   1   6    19112.01    18843.50     82.00 o
   6   1   6     2475.89     2343.97     18.13 o
   7   1   6     1363.71     1298.01     42.91 o
   8   1   6      166.46      157.69     23.98 o
   9   1   6      115.49      125.84     24.31 o
  10   1   6     1362.13     1399.97     55.38 o
  11   1   6     2916.94     2900.14     80.64 o
  12   1   6        0.23       -1.79     44.04 o
  13   1   6       86.70      114.27     48.80 o
 -12   2   6       73.16       54.64     29.30 o
 -11   2   6       41.43       46.78     27.77 o
 -10   2   6     1067.67     1120.87     47.62 o
  -9   2   6     1394.14     1393.14     59.96 o
  -8   2   6      198.39      188.77     31.76 o
  -7   2   6       48.53       52.04      9.22 o
  -6   2   6     3278.22     3482.33     32.62 o
  -5   2   6     2517.84     2595.35     29.40 o
  -4   2   6     6542.81     6696.06     40.57 o
  -3   2   6      248.21      200.14      9.31 o
  -2   2   6     3626.75     3764.42     35.14 o
  -1   2   6        1.38       12.55      6.31 o
   0   2   6    13100.51    13103.38     46.19 o
   1   2   6     2631.64     2685.61     27.09 o
   2   2   6     2892.45     3059.43     23.66 o
   3   2   6     3479.65     3412.58     25.69 o
   4   2   6    15461.04    15460.17     86.12 o
   5   2   6     1147.23     1182.36     12.38 o
   6   2   6     3597.15     3422.40     26.40 o
   7   2   6       65.20       65.46     15.73 o
   8   2   6       96.87       77.29     17.70 o
   9   2   6      221.05      212.10     24.02 o
  10   2   6     4463.78     4466.11    103.82 o
  11   2   6        0.24       10.12     25.86 o
  12   2   6        1.42       11.16     29.19 o
  13   2   6      136.15       89.28     44.04 o
 -11   3   6      975.97     1002.56     50.78 o
 -10   3   6     1406.44     1365.23     53.91 o
  -9   3   6      528.35      491.87     32.90 o
  -8   3   6     1359.75     1428.70     58.71 o
  -7   3   6      310.80      303.43     13.02 o
  -6   3   6      191.00      181.90     11.99 o
  -5   3   6     5489.73     5764.74     43.91 o
  -4   3   6     1412.11     1379.66     21.67 o
  -3   3   6     2247.93     2190.14     25.73 o
  -2   3   6      472.97      448.83     12.77 o
  -1   3   6    11375.26    11541.18     51.44 o
   0   3   6     1486.20     1557.47     19.73 o
   1   3   6       21.40       26.10      6.96 o
   2   3   6     3379.88     3234.30     25.14 o
   3   3   6    10354.87    10369.43     54.62 o
   4   3   6      132.25      105.42      5.73 o
   5   3   6     2276.28     2243.49     22.51 o
   6   3   6     1011.04     1014.25     13.12 o
   7   3   6        5.92       13.17      4.68 o
   8   3   6       92.41      114.14     18.73 o
   9   3   6     5789.61     5857.46    120.22 o
  10   3   6       68.81       70.15     25.59 o
  11   3   6        2.30       10.12     34.52 o
  12   3   6      944.70     1029.95     53.85 o
  13   3   6     1630.31     1532.42     67.94 o
  14   3   6      255.99      277.35     56.54 o
 -11   4   6      856.06      873.08     60.68 o
 -10   4   6      177.08      131.29     36.74 o
  -9   4   6      284.37      256.06     37.85 o
  -8   4   6       47.65       53.62     22.84 o
  -7   4   6       33.03       25.33     10.53 o
  -6   4   6     6553.58     6769.99     53.14 o
  -5   4   6      248.84      229.60     12.93 o
  -4   4   6     1973.71     1976.86     26.68 o
  -3   4   6       27.63       37.35      8.24 o
  -2   4   6    19959.76    20262.45     94.40 o
  -1   4   6       14.97       24.17      7.96 o
   0   4   6     2114.53     2161.40     25.86 o
   1   4   6     2453.39     2172.21     24.67 o
   2   4   6     4345.82     4430.74     31.12 o
   3   4   6     2775.34     2684.85     39.97 o
   4   4   6    10328.00    10387.23     55.10 o
   5   4   6     6942.18     6936.79     56.09 o
   6   4   6        0.35        6.80      5.43 o
   7   4   6      821.54      766.99     12.23 o
   8   4   6     4393.16     4591.36    105.68 o
   9   4   6      111.30       87.92     20.68 o
  10   4   6       96.45      110.44     21.73 o
  11   4   6        6.94       11.31     33.92 o
  12   4   6     1275.55     1115.35     82.13 o
  13   4   6      554.12      550.53     67.85 o
  14   4   6       20.18       11.65     32.40 o
 -10   5   6       54.85       68.25     33.83 o
  -9   5   6      120.22       93.50     32.82 o
  -8   5   6      187.88      158.31     31.25 o
  -7   5   6     3933.79     3925.15    130.94 o
  -6   5   6      560.60      573.08     19.25 o
  -5   5   6       14.86       11.46     10.79 o
  -4   5   6        3.05        9.52      9.66 o
  -3   5   6     5626.76     5737.35     50.79 o
  -2   5   6      104.52       98.24     10.73 o
  -1   5   6     5565.04     5687.72     41.52 o
   0   5   6     6686.31     6861.95     43.83 o
   1   5   6       69.62       88.17      8.85 o
   2   5   6     1438.91     1489.08     22.18 o
   3   5   6     7158.50     7116.62     46.82 o
   4   5   6     5212.98     5309.61     35.87 o
   5   5   6       49.07       35.69      7.08 o
   6   5   6      450.89      461.36     12.42 o
   7   5   6     6323.72     6190.00     34.64 o
   8   5   6      152.15      133.15     16.05 o
   9   5   6      132.64      129.27     19.25 o
  10   5   6      663.04      629.35     35.84 o
  11   5   6      435.79      366.63     54.76 o
  12   5   6     1034.01     1057.02     79.75 o
  13   5   6      230.23      242.83     55.95 o
  14   5   6     1180.71     1054.05     90.47 o
 -10   6   6       22.35        5.60     37.01 o
  -9   6   6      199.45      223.77     38.93 o
  -8   6   6     1720.99     1667.71     70.70 o
  -7   6   6       18.55        7.72     26.74 o
  -6   6   6      185.14      176.89     15.80 o
  -5   6   6      231.51      207.64     16.68 o
  -4   6   6     4869.57     5034.99     48.68 o
  -3   6   6        0.86        4.85     10.05 o
  -2   6   6     4593.82     4574.79     40.67 o
  -1   6   6      660.13      602.63     16.64 o
   0   6   6      743.70      710.25     16.35 o
   1   6   6     2125.50     2096.11     28.54 o
   2   6   6    10400.67    10430.86     59.77 o
   3   6   6     2397.13     2473.60     29.23 o
   4   6   6     5340.48     5403.06     45.62 o
   5   6   6      142.95      175.18     10.60 o
   6   6   6     8508.67     8332.17     44.20 o
   7   6   6     3038.25     2841.35     30.56 o
   8   6   6      237.37      231.62     10.43 o
   9   6   6      194.39      169.17     18.15 o
  10   6   6     4108.89     4091.84     80.36 o
  11   6   6     1672.44     1697.31     57.77 o
  12   6   6     1263.42     1184.99     84.51 o
  13   6   6        4.38       32.14     46.42 o
  14   6   6       27.89       -1.79     51.18 o
  -9   7   6     1604.31     1555.78    108.32 o
  -8   7   6      237.16      186.88     51.18 o
  -7   7   6       20.69       25.00     41.66 o
  -6   7   6       16.80       20.46     12.21 o
  -5   7   6     4227.74     4243.45     58.63 o
  -4   7   6     2350.63     2358.24     33.20 o
  -3   7   6     2478.97     2573.93     52.86 o
  -2   7   6     2072.09     2048.00     34.85 o
  -1   7   6     1535.25     1553.14     30.43 o
   0   7   6     4146.66     4163.98     46.52 o
   1   7   6    11584.21    12015.09     76.50 o
   2   7   6     3014.02     2994.25     38.80 o
   3   7   6     1313.91     1330.55     26.55 o
   4   7   6       54.51       51.46      9.62 o
   5   7   6     6397.94     6530.44     48.62 o
   6   7   6     1915.82     1896.44     23.59 o
   7   7   6      702.90      667.90     17.80 o
   8   7   6     2152.50     2087.65     34.53 o
   9   7   6     4427.85     4418.59     62.67 o
  10   7   6     1476.06     1546.32     53.19 o
  11   7   6       24.46       27.36     22.72 o
  12   7   6        1.23       -7.14     45.23 o
  13   7   6       78.56       92.85     52.38 o
  14   7   6       52.54       54.76     54.76 o
  -8   8   6       11.59       -7.74     46.42 o
  -7   8   6     1020.80     1111.78     84.51 o
  -6   8   6       10.73       11.90     38.69 o
  -5   8   6      654.25      639.74     23.07 o
  -4   8   6     1067.69     1063.57     27.08 o
  -3   8   6     3213.08     3239.31     60.58 o
  -2   8   6       18.81       14.15     12.13 o
  -1   8   6       17.92       24.13     12.10 o
   0   8   6     4116.74     4195.43     45.72 o
   1   8   6     1659.14     1560.27     29.03 o
   2   8   6      166.48      160.22     13.72 o
   3   8   6     4227.06     4159.48     43.28 o
   4   8   6     8195.10     8214.08     59.27 o
   5   8   6     1785.23     1808.17     28.43 o
   6   8   6       30.72       31.03     11.63 o
   7   8   6     2700.90     2694.62     34.51 o
   8   8   6     4102.27     4216.30     42.25 o
   9   8   6     1068.48     1106.20     44.10 o
  10   8   6     1169.31     1114.35     47.04 o
  11   8   6        7.17       -4.88     21.78 o
  12   8   6      249.94      265.45     52.38 o
  13   8   6      124.20      120.82     51.18 o
  14   8   6     2804.54     2935.98    145.82 o
  -8   9   6      461.01      424.95     69.64 o
  -7   9   6      161.43      165.46     54.16 o
  -6   9   6      863.05      829.67     77.37 o
  -5   9   6      507.79      475.51     24.48 o
  -4   9   6      217.76      201.10     19.31 o
  -3   9   6      166.40      171.75     14.53 o
  -2   9   6       23.75       27.54     13.27 o
  -1   9   6     6030.45     6319.72     59.85 o
   0   9   6        0.04        9.68     12.55 o
   1   9   6      130.52      138.74     13.51 o
   2   9   6     2081.37     2031.20     40.79 o
   3   9   6     3187.15     3198.87     53.54 o
   4   9   6     2437.58     2428.70     43.59 o
   5   9   6     2534.34     2491.60     39.43 o
   6   9   6     1764.10     1756.19     34.86 o
   7   9   6     2865.01     2914.07     42.09 o
   8   9   6       48.83       37.66     11.55 o
   9   9   6     1609.48     1542.82     31.70 o
  10   9   6       56.27       55.35     41.66 o
  11   9   6     1523.80     1524.42     92.85 o
  12   9   6        0.11      -19.05     39.88 o
  13   9   6     2843.80     3015.14    141.06 o
  14   9   6       15.13       -5.36     51.78 o
  -7  10   6     1117.00      946.92     93.44 o
  -6  10   6      432.34      479.11     70.83 o
  -5  10   6       40.49       28.59     18.45 o
  -4  10   6      995.27     1030.88     33.75 o
  -3  10   6        2.84        6.24     16.16 o
  -2  10   6     4676.61     4869.38     62.42 o
  -1  10   6       25.13       41.71     15.85 o
   0  10   6      107.65       73.58     18.16 o
   1  10   6       58.74       58.39     18.17 o
   2  10   6     5071.46     5214.89     72.33 o
   3  10   6       17.72       23.81     16.86 o
   4  10   6     1729.18     1671.82     35.09 o
   5  10   6     1441.97     1468.93     35.77 o
   6  10   6      826.78      831.30     26.15 o
   7  10   6       61.75       47.57     13.83 o
   8  10   6      844.83      777.50     23.20 o
   9  10   6       90.77       87.24     15.09 o
  10  10   6      476.04      517.80     63.09 o
  11  10   6      211.97      188.67     45.83 o
  12  10   6     1566.50     1679.57    106.54 o
  13  10   6        5.65       20.24     44.04 o
  14  10   6        1.38      -14.88     57.14 o
  -6  11   6      234.39      266.64     63.68 o
  -5  11   6       31.01       43.45     48.80 o
  -4  11   6        0.02       -9.99     19.01 o
  -3  11   6     3520.57     3721.37     59.69 o
  -2  11   6      178.78      171.42     20.28 o
  -1  11   6       25.14       20.33     15.92 o
   0  11   6      315.22      289.70     28.02 o
   1  11   6     5640.75     5907.03     75.16 o
   2  11   6      674.61      643.68     25.93 o
   3  11   6     2729.23     2710.29     45.73 o
   4  11   6      487.31      457.71     22.25 o
   5  11   6     1418.51     1430.85     34.16 o
   6  11   6     1469.48     1473.64     35.32 o
   7  11   6     6143.25     6292.66     77.62 o
   8  11   6       75.67       64.65     15.90 o
   9  11   6        0.44       -7.54     16.01 o
  10  11   6      644.99      701.71     69.04 o
  11  11   6     2848.28     2840.75    127.37 o
  12  11   6      301.47      224.97     55.95 o
  13  11   6      182.62      174.98     63.68 o
  -5  12   6       89.82       56.54     57.73 o
  -4  12   6     2380.47     2370.26     53.77 o
  -3  12   6      320.98      335.56     26.53 o
  -2  12   6        1.43       11.94     18.04 o
  -1  12   6       69.08       48.64     17.35 o
   0  12   6     1924.60     1895.74     43.92 o
   1  12   6      511.52      473.62     27.33 o
   2  12   6     4667.41     4850.34     74.59 o
   3  12   6     1309.78     1373.36     43.07 o
   4  12   6       40.60       43.39     16.15 o
   5  12   6      983.16      945.46     31.33 o
   6  12   6     5962.06     6335.90     72.55 o
   7  12   6        1.41        3.62     17.76 o
   8  12   6        1.05       -1.89     17.38 o
   9  12   6       63.74       67.80     17.65 o
  10  12   6     2291.82     2466.98    119.03 o
  11  12   6      791.36      749.32     77.97 o
  12  12   6       26.16       -2.98     51.78 o
  13  12   6      364.71      427.93     75.59 o
  -3  13   6       29.08       16.93     22.94 o
  -2  13   6      484.42      490.66     29.77 o
  -1  13   6      173.50      180.54     22.42 o
   0  13   6      149.04      122.35     25.58 o
   1  13   6     1835.45     1887.88     52.92 o
   2  13   6     1229.94     1272.88     45.18 o
   3  13   6      501.28      492.25     30.49 o
   4  13   6        2.98       -3.98     20.50 o
   5  13   6     1617.63     1584.43     46.74 o
   6  13   6      454.82      424.90     26.11 o
   7  13   6      139.53      116.66     19.45 o
   8  13   6     1456.93     1517.30     40.47 o
   9  13   6      183.68      191.78     21.48 o
  10  13   6     1303.80     1251.70     50.89 o
  11  13   6       72.89       84.51     45.83 o
  12  13   6      538.05      483.87     73.80 o
  -2  14   6      485.29      454.63     37.09 o
  -1  14   6      498.65      456.46     35.05 o
   0  14   6     1407.51     1386.95     50.14 o
   1  14   6      238.36      252.90     28.49 o
   2  14   6      222.32      214.03     27.10 o
   3  14   6      125.80      136.46     27.45 o
   4  14   6     2066.95     2084.42     57.30 o
   5  14   6      165.32      165.86     26.77 o
   6  14   6      280.00      287.50     36.00 o
   7  14   6      299.75      288.96     29.98 o
   8  14   6      653.71      634.84     30.31 o
   9  14   6      750.89      798.95     33.82 o
  10  14   6       99.61       96.10     19.15 o
  11  14   6      365.16      356.51     61.30 o
   1  15   6       48.74       17.55     26.29 o
   2  15   6       24.02       33.58     26.10 o
   3  15   6     2460.46     2487.72     65.05 o
   4  15   6        7.68       20.07     25.04 o
   5  15   6       18.40        3.21     25.93 o
   6  15   6      875.26      855.52     43.18 o
   7  15   6     1445.73     1460.09     50.84 o
   8  15   6      968.83      970.87     44.42 o
   9  15   6       68.53       50.81     20.60 o
  10  15   6      307.82      301.82     24.19 o
   4  16   6      137.30      126.80     28.85 o
   5  16   6      566.49      593.13     41.23 o
   6  16   6      899.61      903.60     46.82 o
   7  16   6     1455.04     1537.84     56.32 o
  -6 -12   7       42.98       36.81     25.83 o
  -5 -12   7      246.32      238.27     30.36 o
  -4 -12   7      896.94      950.44     42.42 o
  -3 -12   7     2370.45     2544.69     69.79 o
  -2 -12   7      157.79      150.30     33.50 o
  -1 -12   7       40.66       48.08     31.33 o
  -8 -11   7     1099.45     1107.71     48.54 o
  -7 -11   7      247.28      261.09     29.73 o
  -6 -11   7       36.38       41.87     23.86 o
  -5 -11   7      308.59      358.39     30.54 o
  -4 -11   7      487.50      492.36     33.05 o
  -3 -11   7       12.49       16.41     24.41 o
  -2 -11   7        7.30       16.25     26.38 o
  -1 -11   7      360.30      364.65     34.10 o
   0 -11   7      585.58      585.03     38.59 o
   1 -11   7       22.53       16.11     29.71 o
   2 -11   7      348.60      366.80     32.19 o
  -9 -10   7      696.71      684.60     42.48 o
  -8 -10   7      700.34      688.72     38.88 o
  -7 -10   7       16.64       25.12     22.45 o
  -6 -10   7      508.80      498.96     36.76 o
  -5 -10   7      436.84      408.91     28.77 o
  -4 -10   7       13.79       22.70     21.51 o
  -3 -10   7        2.78      -11.93     23.05 o
  -2 -10   7      495.53      514.24     35.46 o
  -1 -10   7     1366.98     1520.27     51.90 o
   0 -10   7      234.35      199.47     28.88 o
   1 -10   7       25.22       14.73     25.39 o
   2 -10   7      449.94      488.76     36.31 o
   3 -10   7      705.09      750.25     36.45 o
   4 -10   7       30.28       33.92     70.83 o
 -10  -9   7     1905.57     1964.77     57.13 o
  -9  -9   7       35.08      -12.91     25.48 o
  -8  -9   7       35.23       27.04     26.09 o
  -7  -9   7      533.63      446.48     28.47 o
  -6  -9   7     2228.47     2208.28     50.58 o
  -5  -9   7      648.87      643.32     31.02 o
  -4  -9   7      162.13      129.35     21.09 o
  -3  -9   7      487.14      451.41     28.81 o
  -2  -9   7     1893.15     1981.45     54.60 o
  -1  -9   7     2064.77     2108.91     70.18 o
   0  -9   7      298.77      256.05     29.00 o
   1  -9   7     1522.85     1617.78     57.90 o
   2  -9   7      523.77      501.69     34.15 o
   3  -9   7       33.95       38.27     23.89 o
   4  -9   7     1244.91     1180.22    104.15 o
   5  -9   7      310.34      376.15     77.37 o
 -11  -8   7     2091.19     2076.01    184.50 o
 -10  -8   7       23.27       37.34     21.62 o
  -9  -8   7       14.48      -11.74     22.86 o
  -8  -8   7       48.07       44.79     23.94 o
  -7  -8   7     1535.43     1610.30     48.70 o
  -6  -8   7      912.50      858.30     33.33 o
  -5  -8   7       90.96       74.06     19.58 o
  -4  -8   7      821.62      753.41     31.17 o
  -3  -8   7     1446.28     1395.90     40.13 o
  -2  -8   7     1253.59     1287.29     43.06 o
  -1  -8   7      526.28      527.72     32.21 o
   0  -8   7      585.42      588.71     31.37 o
   1  -8   7      139.14      115.80     21.78 o
   2  -8   7       17.80       16.21     21.58 o
   3  -8   7     4289.81     4570.15     75.03 o
   4  -8   7        9.99       22.32     26.05 o
   5  -8   7       15.34       31.72     40.89 o
   6  -8   7      138.72      145.52     44.59 o
 -12  -7   7      706.54      735.40     57.16 o
 -11  -7   7       36.13       13.99     35.77 o
 -10  -7   7       23.32       10.26     21.62 o
  -9  -7   7       11.29       12.49     20.85 o
  -8  -7   7     2565.16     2595.36     57.77 o
  -7  -7   7      759.62      760.85     33.73 o
  -6  -7   7      252.56      245.05     22.20 o
  -5  -7   7      284.16      233.31     20.65 o
  -4  -7   7     1522.06     1524.64     39.43 o
  -3  -7   7     2765.42     2837.37     50.79 o
  -2  -7   7     1820.38     1836.44     47.68 o
  -1  -7   7       13.06       -1.10     20.03 o
   0  -7   7     1647.16     1591.27     44.28 o
   1  -7   7        4.78        5.70     18.54 o
   2  -7   7     5365.41     5653.70     71.41 o
   3  -7   7      194.10      197.82     21.97 o
   4  -7   7      550.63      515.51     27.79 o
   5  -7   7       19.20       33.50     35.59 o
   6  -7   7     1954.53     2121.78    159.51 o
   7  -7   7      196.32      215.11     52.38 o
   8  -7   7     1141.23     1307.93     76.89 o
 -12  -6   7      131.40      157.27     38.09 o
 -11  -6   7       10.25      -11.61     33.22 o
 -10  -6   7      174.81      177.16     36.13 o
  -9  -6   7     4399.89     4498.04     64.67 o
  -8  -6   7      293.71      279.47     21.90 o
  -7  -6   7      284.55      252.33     20.85 o
  -6  -6   7      144.96      113.68     18.34 o
  -5  -6   7      410.48      354.90     20.44 o
  -4  -6   7      993.76      956.80     28.35 o
  -3  -6   7     2217.12     2201.48     40.64 o
  -2  -6   7     1437.86     1452.69     33.21 o
  -1  -6   7       53.72       68.67     17.99 o
   0  -6   7      175.39      159.46     21.03 o
   1  -6   7     3849.54     3962.31     56.78 o
   2  -6   7      219.27      208.82     20.20 o
   3  -6   7       74.08       83.51     18.34 o
   4  -6   7      554.90      514.27     26.29 o
   5  -6   7     2535.39     2655.76     88.92 o
   6  -6   7        5.39       16.20     32.94 o
   7  -6   7      700.35      759.25     58.62 o
   8  -6   7      172.32      244.94     47.58 o
   9  -6   7       35.74       40.47     67.25 o
 -12  -5   7       46.44       68.36     34.07 o
 -11  -5   7      616.07      684.86     53.86 o
 -10  -5   7     1864.72     1901.78     73.02 o
  -9  -5   7      361.89      319.16     17.64 o
  -8  -5   7        5.65        2.45     13.72 o
  -7  -5   7     1549.00     1428.05     35.54 o
  -6  -5   7      460.90      416.82     22.71 o
  -5  -5   7      416.54      405.60     21.71 o
  -4  -5   7     4479.86     4496.13     87.08 o
  -3  -5   7     1393.47     1303.79     29.49 o
  -2  -5   7      445.51      386.45     20.70 o
  -1  -5   7       29.73       39.76     15.49 o
   0  -5   7     3283.42     3441.82     45.61 o
   1  -5   7       18.80       19.82     15.36 o
   2  -5   7       64.63       59.74     16.64 o
   3  -5   7     1928.87     1892.70     38.84 o
   4  -5   7     3928.09     4035.53     58.84 o
   5  -5   7      598.91      567.50     28.62 o
   6  -5   7     1383.43     1457.18     77.97 o
   7  -5   7      939.76      943.53     58.85 o
   8  -5   7      165.52      156.61     41.46 o
   9  -5   7      813.89      849.90     94.04 o
 -12  -4   7       60.88       57.80     35.05 o
 -11  -4   7     2504.56     2619.28     86.81 o
 -10  -4   7      424.51      471.00     43.90 o
  -9  -4   7     1113.48     1106.90     28.63 o
  -8  -4   7      182.59      175.24     14.29 o
  -7  -4   7      109.18      115.76     14.69 o
  -6  -4   7     1728.33     1707.12     36.36 o
  -5  -4   7     7626.40     7830.78     72.21 o
  -4  -4   7       60.89       71.13     15.42 o
  -3  -4   7      330.59      306.58     17.20 o
  -2  -4   7      337.35      293.24     17.03 o
  -1  -4   7     3835.01     3909.82     41.53 o
   0  -4   7     2122.67     2080.74     34.26 o
   1  -4   7     1287.54     1249.25     31.05 o
   2  -4   7     3691.35     3578.80     49.51 o
   3  -4   7     2701.48     2681.07     62.30 o
   4  -4   7      792.86      732.92     28.95 o
   5  -4   7     3501.56     3548.76     48.52 o
   6  -4   7     1564.10     1511.15     99.10 o
   7  -4   7       11.55        1.20     29.56 o
   8  -4   7       53.09       51.85     34.03 o
   9  -4   7     1097.81     1111.18     97.61 o
  10  -4   7      124.66      183.31     69.64 o
 -12  -3   7     2231.79     2427.23    102.37 o
 -11  -3   7      644.82      630.43     48.19 o
 -10  -3   7      548.16      510.00     42.64 o
  -9  -3   7        4.60       15.09     11.53 o
  -8  -3   7      122.99      119.07     12.77 o
  -7  -3   7     1039.81     1026.77     25.93 o
  -6  -3   7     6764.47     6797.91     72.98 o
  -5  -3   7      584.44      531.50     22.26 o
  -4  -3   7      177.72      161.07     16.05 o
  -3  -3   7     1461.24     1391.23     27.71 o
  -2  -3   7     1169.46     1178.23     25.11 o
  -1  -3   7     1220.77     1214.08     23.24 o
   0  -3   7     2687.51     2652.85     34.13 o
   1  -3   7     3211.63     3208.85     39.25 o
   2  -3   7     4819.02     4703.21     57.70 o
   3  -3   7      572.59      538.69     18.91 o
   4  -3   7     2452.49     2360.79     37.56 o
   5  -3   7      788.39      761.44     23.27 o
   6  -3   7      577.66      559.62     44.64 o
   7  -3   7        7.85       18.20     27.83 o
   8  -3   7     2414.39     2539.59    119.03 o
   9  -3   7      112.10       83.92     48.80 o
  10  -3   7       28.79       70.23     55.95 o
  11  -3   7      125.45      159.51     65.47 o
 -12  -2   7      400.26      354.98     47.73 o
 -11  -2   7      393.41      343.68     42.53 o
 -10  -2   7     2107.78     2103.12     72.80 o
  -9  -2   7        1.61        6.07     14.35 o
  -8  -2   7     1068.68     1060.11     22.76 o
  -7  -2   7     3667.62     3865.98     38.99 o
  -6  -2   7      380.88      353.91     14.55 o
  -5  -2   7      115.11      106.51     10.39 o
  -4  -2   7      164.05      148.19     11.90 o
  -3  -2   7     5042.68     5132.73     51.63 o
  -2  -2   7     7535.63     7451.83     50.37 o
  -1  -2   7     2850.20     2815.37     31.91 o
   0  -2   7     4604.29     4515.65     39.27 o
   1  -2   7    11012.16    10795.54     61.94 o
   2  -2   7     6561.45     6549.85     83.71 o
   3  -2   7     4405.10     4314.49     41.85 o
   4  -2   7      401.58      380.05     15.57 o
   5  -2   7     3113.86     2984.13     36.12 o
   6  -2   7      127.96      147.63     27.59 o
   7  -2   7     7191.42     7508.92    222.89 o
   8  -2   7      255.19      252.95     56.54 o
   9  -2   7      103.78      191.65     56.54 o
  10  -2   7        3.49       29.76     47.02 o
  11  -2   7     1283.30     1380.20    102.96 o
  12  -2   7      371.80      423.76     77.37 o
 -12  -1   7     1401.94     1455.17     71.75 o
 -11  -1   7      573.19      517.62     56.84 o
 -10  -1   7        6.89        7.81     27.74 o
  -9  -1   7        0.71       -4.78     27.32 o
  -8  -1   7     3696.17     3871.96     39.26 o
  -7  -1   7      827.16      794.48     19.22 o
  -6  -1   7      117.99       92.28     10.71 o
  -5  -1   7     1801.25     1836.53     23.03 o
  -4  -1   7     2367.44     2402.61     25.50 o
  -3  -1   7     5382.45     5415.56     47.31 o
  -2  -1   7      488.08      457.49     12.05 o
  -1  -1   7     8361.95     8215.66     45.93 o
   0  -1   7     1168.23     1115.27     20.06 o
   1  -1   7     1080.48     1005.79     18.36 o
   2  -1   7     5539.58     5508.60     39.57 o
   3  -1   7     1411.39     1397.23     23.23 o
   4  -1   7       30.29       39.72      9.32 o
   5  -1   7     2454.85     2410.31     24.86 o
   6  -1   7     9194.24     9117.20     97.46 o
   7  -1   7        3.46        4.59     15.91 o
   8  -1   7      523.02      426.74     57.73 o
   9  -1   7      238.26      224.38     51.18 o
  10  -1   7     1203.90     1370.68     93.44 o
  11  -1   7      175.95      226.17     55.35 o
  12  -1   7      463.93      477.92     72.02 o
 -12   0   7      432.28      449.83     48.30 o
 -11   0   7      520.67      454.88     37.49 o
 -10   0   7      118.50      108.98     31.76 o
  -9   0   7     1240.24     1231.14     55.76 o
  -8   0   7     1040.55      969.91     21.11 o
  -7   0   7        3.78       11.34      9.63 o
  -6   0   7      985.29      988.84     20.05 o
  -5   0   7      594.75      608.35     14.48 o
  -4   0   7      713.72      694.30     14.64 o
  -3   0   7     1068.13     1133.66     17.36 o
  -2   0   7     2883.57     2836.95     26.50 o
  -1   0   7        0.71       10.16      6.30 o
   0   0   7       54.78       64.83      7.71 o
   1   0   7     7853.34     7787.17     37.32 o
   2   0   7      861.57      852.31     13.21 o
   3   0   7        2.55        5.32      5.98 o
   4   0   7     3949.77     3977.36     26.96 o
   5   0   7     6602.37     6624.36     37.43 o
   6   0   7       80.59      100.34      7.42 o
   7   0   7       21.66       32.15     14.99 o
   8   0   7     1137.07     1090.11     45.62 o
   9   0   7      833.43      801.92     43.19 o
  10   0   7      531.68      532.08     64.87 o
  11   0   7     2568.93     2578.88    121.41 o
  12   0   7      179.34      224.97     57.14 o
  13   0   7       75.28      104.15     58.33 o
 -12   1   7      434.28      416.76     41.07 o
 -11   1   7        9.30       11.14     28.21 o
 -10   1   7     2666.14     2747.47     84.79 o
  -9   1   7     1773.87     1835.47     67.55 o
  -8   1   7       43.91       54.67     10.41 o
  -7   1   7       11.83       16.95      9.57 o
  -6   1   7     8289.04     8627.94     67.01 o
  -5   1   7     2185.99     2134.00     24.23 o
  -4   1   7     1982.01     2056.68     23.15 o
  -3   1   7      315.52      331.47     11.08 o
  -2   1   7     3161.29     3233.81     25.39 o
  -1   1   7     4403.69     4595.36     27.71 o
   0   1   7    15165.84    15334.25     66.46 o
   1   1   7      555.13      653.56     10.41 o
   2   1   7     2687.16     2760.38     25.18 o
   3   1   7      740.07      736.78     11.53 o
   4   1   7     9291.85     9290.45     54.49 o
   5   1   7       11.94       17.94      4.70 o
   6   1   7      965.51      968.65     13.60 o
   7   1   7      318.86      286.89     27.43 o
   8   1   7     1460.10     1368.61    108.32 o
   9   1   7      163.84      143.44     27.60 o
  10   1   7     2098.73     1977.24    100.29 o
  11   1   7      414.48      373.17     55.95 o
  12   1   7       86.36       82.73     52.97 o
  13   1   7       26.55       23.21     47.02 o
 -11   2   7     2519.10     2602.26     72.39 o
 -10   2   7     1417.05     1326.03     57.52 o
  -9   2   7        9.54       12.90     26.47 o
  -8   2   7      716.52      743.01     43.34 o
  -7   2   7     4015.74     4153.45     41.44 o
  -6   2   7     1871.44     2012.59     24.69 o
  -5   2   7     1114.78     1156.63     18.76 o
  -4   2   7      402.36      391.30     12.01 o
  -3   2   7       77.50       59.87      7.74 o
  -2   2   7     4027.79     4183.01     26.72 o
  -1   2   7    19432.78    19967.96     71.26 o
   0   2   7     2519.35     2492.29     22.28 o
   1   2   7      122.24      128.46      6.36 o
   2   2   7       18.56        8.77      6.74 o
   3   2   7    12258.70    12159.95     69.03 o
   4   2   7      251.49      209.44      6.25 o
   5   2   7     1676.99     1702.23     17.80 o
   6   2   7     2319.42     2333.40     20.57 o
   7   2   7     2776.10     2621.73     86.30 o
   8   2   7     1650.19     1648.62     73.21 o
   9   2   7     5967.79     6021.05    279.73 o
  10   2   7      441.29      460.49     65.47 o
  11   2   7       30.46       32.21     26.35 o
  12   2   7      850.51      797.55     52.38 o
  13   2   7      750.65      801.10     79.75 o
 -11   3   7      230.66      214.06     34.12 o
 -10   3   7        0.45        6.07     25.22 o
  -9   3   7     1294.38     1248.02     60.26 o
  -8   3   7      196.40      175.51     31.56 o
  -7   3   7      445.49      401.41     15.24 o
  -6   3   7     2999.95     3072.09     35.63 o
  -5   3   7      174.87      154.35     11.79 o
  -4   3   7     3795.02     3741.87     36.25 o
  -3   3   7       38.27       44.67      8.43 o
  -2   3   7    15917.11    15872.78     66.58 o
  -1   3   7       58.94       59.16      7.78 o
   0   3   7        0.12        6.36      6.67 o
   1   3   7      269.77      232.09      9.62 o
   2   3   7     3798.35     3597.72     28.64 o
   3   3   7     4728.04     4588.86     30.12 o
   4   3   7     9634.92     9920.13     68.01 o
   5   3   7     9434.41     9429.82     53.42 o
   6   3   7     5329.47     5360.55     29.39 o
   7   3   7     4103.41     4033.45     36.78 o
   8   3   7     6581.35     6658.12    337.16 o
   9   3   7       11.39        8.33     32.73 o
  10   3   7       82.25       42.85     33.92 o
  11   3   7      445.27      432.09     54.16 o
  12   3   7     3756.88     3966.96    229.44 o
  13   3   7      320.26      345.75     42.77 o
  14   3   7       89.77       37.50     52.38 o
 -11   4   7      471.21      455.83     59.22 o
 -10   4   7       32.55       38.84     31.67 o
  -9   4   7      448.71      411.75     36.42 o
  -8   4   7      305.10      300.02     38.27 o
  -7   4   7     2310.76     2284.38     32.98 o
  -6   4   7       45.65       27.40     10.89 o
  -5   4   7       49.55       61.49     10.89 o
  -4   4   7       90.65       89.79     10.95 o
  -3   4   7     5562.43     5569.61     43.54 o
  -2   4   7       21.38       27.11      9.47 o
  -1   4   7      219.42      193.74     11.53 o
   0   4   7     1746.83     1732.43     23.03 o
   1   4   7      377.91      358.44     11.87 o
   2   4   7     2155.13     2115.44     23.22 o
   3   4   7     8392.31     8426.90     50.91 o
   4   4   7    15576.55    15484.00     75.84 o
   5   4   7       67.55       74.16      6.42 o
   6   4   7        0.42        9.99      6.17 o
   7   4   7     3478.31     3467.63     31.27 o
   8   4   7       83.06       64.48     14.58 o
   9   4   7        5.22       -0.60     29.76 o
  10   4   7     1266.95     1302.23     79.75 o
  11   4   7     1506.06     1547.44     88.09 o
  12   4   7      229.81      223.19     48.21 o
  13   4   7       17.26       60.83     33.88 o
  14   4   7      640.05      608.24     51.96 o
 -10   5   7      204.33      203.64     41.64 o
  -9   5   7     1126.83     1126.24     62.71 o
  -8   5   7     1087.88      999.34     55.20 o
  -7   5   7      346.13      344.55     22.04 o
  -6   5   7        8.45        5.73     11.75 o
  -5   5   7       51.02       42.24     11.93 o
  -4   5   7     2209.92     2215.81     33.67 o
  -3   5   7        7.96       13.31     10.92 o
  -2   5   7      301.41      288.91     13.88 o
  -1   5   7      368.21      315.62     14.04 o
   0   5   7       71.25       72.01     10.08 o
   1   5   7     1184.57     1180.55     21.32 o
   2   5   7     4117.37     4017.13     47.33 o
   3   5   7     8477.69     8747.77     53.16 o
   4   5   7     4436.86     4537.99     38.03 o
   5   5   7       53.99       50.18      8.44 o
   6   5   7     3757.80     3751.60     31.61 o
   7   5   7        3.47        8.30      6.92 o
   8   5   7      208.56      182.60     16.95 o
   9   5   7      530.93      471.41     32.54 o
  10   5   7     2506.40     2453.30    104.15 o
  11   5   7      135.49      113.68     41.07 o
  12   5   7       65.17       72.02     39.28 o
  13   5   7      367.20      343.41     61.30 o
  14   5   7      180.86      182.12     58.92 o
 -10   6   7      475.04      414.68     52.53 o
  -9   6   7     1909.58     1941.06     79.32 o
  -8   6   7       15.20        5.47     32.70 o
  -7   6   7       23.59      -10.71     42.26 o
  -6   6   7      115.38      108.19     14.44 o
  -5   6   7     7160.73     7391.39     80.34 o
  -4   6   7     2661.29     2742.24     37.88 o
  -3   6   7        1.58        7.23     10.53 o
  -2   6   7      211.34      186.50     13.71 o
  -1   6   7     3546.67     3604.13     36.86 o
   0   6   7     7591.04     7459.46     50.56 o
   1   6   7     9225.19     9095.11     54.05 o
   2   6   7     3570.30     3688.04     71.07 o
   3   6   7     7126.45     7323.53     54.43 o
   4   6   7     2448.12     2389.15     27.37 o
   5   6   7     9817.90     9787.62     52.86 o
   6   6   7      965.97      892.49     20.49 o
   7   6   7      396.67      384.24     11.74 o
   8   6   7     1321.27     1356.18     24.63 o
   9   6   7     8709.85     8934.54    115.54 o
  10   6   7      267.68      204.14     46.42 o
  11   6   7       27.75       70.83     42.26 o
  12   6   7       67.24       70.23     40.47 o
  13   6   7      378.97      398.76     64.87 o
  14   6   7      152.28      171.41     58.33 o
  -9   7   7       17.97       27.97     51.18 o
  -8   7   7      301.92      312.72     43.54 o
  -7   7   7      293.77      271.91     37.10 o
  -6   7   7     1043.81     1019.16     29.63 o
  -5   7   7     3828.36     4004.16     53.42 o
  -4   7   7      337.98      314.61     19.24 o
  -3   7   7     2253.02     2200.91     35.07 o
  -2   7   7      349.28      382.79     18.96 o
  -1   7   7     2045.36     2054.69     30.06 o
   0   7   7     4259.17     4221.12     44.42 o
   1   7   7     1432.74     1477.13     27.24 o
   2   7   7      128.09      150.07     13.12 o
   3   7   7      190.26      170.40     12.54 o
   4   7   7    12952.23    13301.13     78.62 o
   5   7   7        1.69        9.93      9.28 o
   6   7   7       13.73       25.42      8.69 o
   7   7   7     3396.18     3439.08     38.93 o
   8   7   7     5374.92     5456.33     45.51 o
   9   7   7     1011.26     1111.25     36.74 o
  10   7   7      415.09      371.98     53.57 o
  11   7   7      159.65      136.89     42.85 o
  12   7   7      204.54      183.31     51.18 o
  13   7   7      471.70      460.66     68.44 o
  14   7   7     3402.52     3600.19    156.53 o
  -8   8   7      498.36      524.94     73.80 o
  -7   8   7      471.97      552.32     67.85 o
  -6   8   7      474.75      457.88     27.20 o
  -5   8   7       57.78       56.16     15.93 o
  -4   8   7      702.31      629.08     24.70 o
  -3   8   7      125.23      108.66     14.75 o
  -2   8   7       19.03       22.91     13.23 o
  -1   8   7     2528.06     2553.28     41.08 o
   0   8   7        6.32        3.75     13.33 o
   1   8   7        8.77       15.32     12.14 o
   2   8   7      250.92      237.50     16.36 o
   3   8   7    12003.88    12170.14     74.18 o
   4   8   7      384.59      365.57     16.31 o
   5   8   7      590.76      555.12     17.94 o
   6   8   7     1733.37     1666.93     24.54 o
   7   8   7     3820.59     3945.62     42.14 o
   8   8   7      672.77      672.02     19.58 o
   9   8   7     3011.53     3052.78     70.92 o
  10   8   7      134.01      137.48     47.61 o
  11   8   7       31.33       24.40     39.88 o
  12   8   7      328.02      354.72     56.54 o
  13   8   7     4036.12     4054.90    157.13 o
  14   8   7       22.25       29.76     47.02 o
  -7   9   7      924.46      965.37     87.49 o
  -6   9   7       19.02       35.71     47.02 o
  -5   9   7      159.07      139.75     17.03 o
  -4   9   7      702.36      726.97     23.44 o
  -3   9   7      351.23      323.54     19.08 o
  -2   9   7     2402.69     2376.11     39.72 o
  -1   9   7       19.66       12.97     13.87 o
   0   9   7      170.94      172.23     15.50 o
   1   9   7       63.13       59.41     13.38 o
   2   9   7     5585.31     5686.66     55.48 o
   3   9   7      135.28      140.45     14.93 o
   4   9   7     1091.13     1091.25     25.91 o
   5   9   7     2033.44     2026.53     33.23 o
   6   9   7      997.03      991.29     26.75 o
   7   9   7        5.80        8.40     11.13 o
   8   9   7     1055.05      969.55     24.14 o
   9   9   7     1485.15     1504.28     45.38 o
  10   9   7        9.47       -8.93     33.33 o
  11   9   7        4.37       36.90     37.50 o
  12   9   7     1694.27     1619.46     99.99 o
  13   9   7      208.71      166.65     53.57 o
  14   9   7       21.58        7.14     56.54 o
  -7  10   7      354.39      402.34     76.18 o
  -6  10   7      558.92      574.94     74.40 o
  -5  10   7       40.58       43.57     20.70 o
  -4  10   7      348.31      368.14     23.93 o
  -3  10   7     2023.48     1986.10     43.28 o
  -2  10   7        5.00       10.44     13.77 o
  -1  10   7     1330.31     1211.14     30.14 o
   0  10   7       19.11       24.91     15.30 o
   1  10   7     5929.15     6000.06     61.33 o
   2  10   7       69.93       78.40     13.83 o
   3  10   7      420.82      407.19     19.60 o
   4  10   7     1750.45     1844.54     42.70 o
   5  10   7      551.56      531.11     22.54 o
   6  10   7      668.14      698.86     25.10 o
   7  10   7     2583.67     2547.96     42.62 o
   8  10   7     3668.35     3797.11     46.33 o
   9  10   7       39.54       42.04     12.43 o
  10  10   7      227.68      213.07     45.83 o
  11  10   7     2702.15     2890.15    127.37 o
  12  10   7       12.44       -5.95     48.80 o
  13  10   7        7.57       43.45     44.64 o
  14  10   7        0.20        1.79     57.73 o
  -5  11   7      140.49      145.82     57.14 o
  -4  11   7     2976.28     3043.62     56.50 o
  -3  11   7      884.19      883.41     33.73 o
  -2  11   7        1.47       -2.43     16.60 o
  -1  11   7        5.32        0.89     15.73 o
   0  11   7     4892.51     4942.88     73.62 o
   1  11   7     1517.28     1500.67     43.24 o
   2  11   7     2989.83     3071.99     62.28 o
   3  11   7      242.45      257.79     24.26 o
   4  11   7      757.68      757.31     35.97 o
   5  11   7     1703.92     1735.42     37.80 o
   6  11   7     6779.08     7009.09     81.20 o
   7  11   7     1681.09     1724.33     38.31 o
   8  11   7      536.59      499.96     21.53 o
   9  11   7      407.19      371.59     21.96 o
  10  11   7     3166.07     3199.04    131.53 o
  11  11   7      577.83      555.29     69.04 o
  12  11   7       36.26       56.54     47.61 o
  13  11   7      370.81      320.80     69.04 o
  -4  12   7       21.92       22.43     22.09 o
  -3  12   7       89.21       82.00     21.29 o
  -2  12   7       16.33       25.88     21.29 o
  -1  12   7      764.01      759.08     31.58 o
   0  12   7      455.90      437.68     25.51 o
   1  12   7     1115.98     1151.97     35.26 o
   2  12   7     1234.03     1221.45     41.58 o
   3  12   7       19.59        7.93     18.98 o
   4  12   7      532.86      551.55     25.25 o
   5  12   7     4146.38     4309.70     67.95 o
   6  12   7     1308.66     1302.45     35.88 o
   7  12   7      449.40      407.35     24.36 o
   8  12   7       42.13       39.38     17.34 o
   9  12   7     1555.05     1578.29     39.25 o
  10  12   7      841.35      992.75     80.35 o
  11  12   7      194.35      268.42     55.35 o
  12  12   7      620.06      687.42     79.16 o
  13  12   7      998.41     1019.53     97.61 o
  -3  13   7      386.41      379.48     29.63 o
  -2  13   7      461.33      462.98     30.64 o
  -1  13   7      206.73      188.46     23.47 o
   0  13   7        0.91        8.49     18.84 o
   1  13   7      869.56      865.12     38.88 o
   2  13   7       59.16       72.20     22.32 o
   3  13   7       30.08       21.03     20.89 o
   4  13   7     2167.63     2096.39     53.25 o
   5  13   7      643.92      606.85     27.66 o
   6  13   7      576.98      561.32     27.83 o
   7  13   7       15.25       10.21     17.43 o
   8  13   7     2215.92     2349.49     48.88 o
   9  13   7      544.10      570.54     28.40 o
  10  13   7       53.27       72.02     47.02 o
  11  13   7      424.65      505.90     72.02 o
  12  13   7     1805.59     1905.74    120.82 o
  -1  14   7      182.31      175.66     28.92 o
   0  14   7      537.46      502.81     35.73 o
   1  14   7        4.32       -4.86     25.27 o
   2  14   7      113.66      112.96     25.34 o
   3  14   7     3275.90     3321.67     75.77 o
   4  14   7      361.46      351.75     28.59 o
   5  14   7        3.73       17.37     22.42 o
   6  14   7      263.36      245.36     27.19 o
   7  14   7     1531.68     1511.13     42.39 o
   8  14   7      129.85      176.73     22.26 o
   9  14   7        5.57        5.99     20.75 o
  10  14   7     1358.18     1328.54     67.32 o
  11  14   7      489.37      546.96     77.37 o
   1  15   7       31.82       25.45     28.06 o
   2  15   7     1615.57     1626.48     70.01 o
   3  15   7        3.14       27.20     31.12 o
   4  15   7        3.16       27.44     26.99 o
   5  15   7      372.04      390.25     35.11 o
   6  15   7     1916.08     1940.11     57.41 o
   7  15   7      285.23      286.72     30.58 o
   8  15   7      348.66      342.02     31.53 o
   9  15   7      820.91      806.81     36.50 o
  10  15   7      216.90      172.23     26.43 o
   5  16   7     2243.75     2441.01     74.63 o
   6  16   7      441.80      390.25     36.19 o
   7  16   7     1852.05     1844.69     61.31 o
  -7 -11   8       36.42       17.35     27.05 o
  -6 -11   8      647.97      631.96     36.86 o
  -5 -11   8      276.14      299.99     29.64 o
  -4 -11   8      180.25      187.97     28.21 o
  -3 -11   8        2.84       26.30     25.46 o
  -2 -11   8        4.61        8.29     27.21 o
  -1 -11   8      834.77      896.97     46.16 o
   0 -11   8      252.21      251.16     32.33 o
  -8 -10   8        0.25        5.82     27.56 o
  -7 -10   8      202.55      240.30     32.32 o
  -6 -10   8     2064.26     2085.98     54.63 o
  -5 -10   8       24.61       27.12     24.25 o
  -4 -10   8      118.43      125.13     23.96 o
  -3 -10   8      114.86      106.79     23.76 o
  -2 -10   8     1175.37     1207.24     47.87 o
  -1 -10   8     1198.90     1291.25     49.65 o
   0 -10   8        7.25        9.34     27.33 o
   1 -10   8      370.00      386.51     33.02 o
   2 -10   8      867.34      912.05     44.62 o
   3 -10   8       90.89      115.43     61.60 o
  -9  -9   8      176.87      117.15     28.87 o
  -8  -9   8       20.80        9.20     25.78 o
  -7  -9   8     1857.99     1841.50     55.52 o
  -6  -9   8       34.73       30.65     22.64 o
  -5  -9   8        1.12       -0.67     22.70 o
  -4  -9   8       41.63       45.20     21.10 o
  -3  -9   8      426.74      433.42     30.53 o
  -2  -9   8      568.76      574.40     31.25 o
  -1  -9   8        0.32        6.60     23.36 o
   0  -9   8      684.17      673.67     37.47 o
   1  -9   8      116.78      118.63     25.29 o
   2  -9   8        2.10        9.91     24.66 o
   3  -9   8      858.89      807.86     40.58 o
   4  -9   8      232.54      243.42     70.83 o
 -10  -8   8      164.08      170.73     25.31 o
  -9  -8   8       23.67       32.15     24.37 o
  -8  -8   8     3154.96     3227.69     76.91 o
  -7  -8   8        1.64       -1.56     23.64 o
  -6  -8   8        2.24       -1.64     20.02 o
  -5  -8   8       94.53      105.57     20.95 o
  -4  -8   8     2041.48     1973.91     49.31 o
  -3  -8   8     1008.11      997.70     36.54 o
  -2  -8   8      189.22      177.39     23.32 o
  -1  -8   8        1.33      -10.35     22.09 o
   0  -8   8      806.33      802.45     38.18 o
   1  -8   8      220.10      228.61     26.81 o
   2  -8   8     2306.88     2379.17     63.74 o
   3  -8   8       70.66       27.18     22.03 o
   4  -8   8      232.51      237.47     68.44 o
   5  -8   8       66.93       87.76     47.37 o
   6  -8   8     1852.22     2152.58     96.11 o
 -11  -7   8       40.57       25.95     36.50 o
 -10  -7   8       27.35       38.93     17.33 o
  -9  -7   8     6448.55     6443.77     92.00 o
  -8  -7   8        0.41       -4.56     23.45 o
  -7  -7   8        0.35      -14.30     21.39 o
  -6  -7   8      541.01      507.16     30.63 o
  -5  -7   8     2576.10     2527.18     67.25 o
  -4  -7   8     1772.45     1775.60     43.65 o
  -3  -7   8     1205.30     1227.65     36.83 o
  -2  -7   8      372.55      342.47     24.88 o
  -1  -7   8      265.76      257.53     25.64 o
   0  -7   8     2559.46     2657.99     57.69 o
   1  -7   8     3451.24     3602.10     65.93 o
   2  -7   8      133.17      139.04     21.74 o
   3  -7   8      199.59      198.12     22.91 o
   4  -7   8      165.11      147.07     22.26 o
   5  -7   8     2475.97     2632.97     96.34 o
   6  -7   8        6.76       10.52     56.24 o
   7  -7   8       72.40      125.64     46.18 o
 -11  -6   8      473.12      455.87     80.65 o
 -10  -6   8     3586.90     3656.50     69.50 o
  -9  -6   8        0.19       13.12     15.28 o
  -8  -6   8       92.32       89.69     18.46 o
  -7  -6   8      526.65      515.75     26.86 o
  -6  -6   8      205.09      198.34     19.72 o
  -5  -6   8      822.32      774.92     27.84 o
  -4  -6   8     1852.31     1792.43     38.10 o
  -3  -6   8     1712.95     1686.31     36.41 o
  -2  -6   8      539.61      502.06     23.36 o
  -1  -6   8      981.92      921.52     34.82 o
   0  -6   8     2578.42     2756.83     54.87 o
   1  -6   8       37.58       29.25     17.00 o
   2  -6   8       20.63       37.89     17.28 o
   3  -6   8      520.83      482.84     26.26 o
   4  -6   8     3071.35     3301.34     55.11 o
   5  -6   8      583.11      586.63     51.16 o
   6  -6   8      151.65      141.87     41.75 o
   7  -6   8      947.73      942.48     65.40 o
   8  -6   8      667.37      723.73    101.18 o
 -12  -5   8      317.57      325.15     48.54 o
 -11  -5   8     1699.08     1789.69    124.69 o
 -10  -5   8       29.78        5.28     33.83 o
  -9  -5   8      106.95      102.70     15.61 o
  -8  -5   8      353.56      309.91     18.33 o
  -7  -5   8      238.36      230.67     21.51 o
  -6  -5   8      311.59      287.65     22.24 o
  -5  -5   8     3345.43     3356.28     53.39 o
  -4  -5   8      194.01      157.20     16.69 o
  -3  -5   8       59.81       57.16     15.16 o
  -2  -5   8     1038.96      994.14     27.85 o
  -1  -5   8     1925.64     1972.37     36.33 o
   0  -5   8      263.06      224.41     17.64 o
   1  -5   8      582.16      494.00     22.37 o
   2  -5   8     1175.85     1212.78     33.45 o
   3  -5   8     2428.61     2514.43     68.90 o
   4  -5   8     1269.62     1266.20     34.73 o
   5  -5   8      460.57      448.47     45.82 o
   6  -5   8      758.00      851.68     57.42 o
   7  -5   8      290.54      298.15     46.52 o
   8  -5   8       29.63       -4.76     60.11 o
   9  -5   8     1453.98     1323.66    119.63 o
 -12  -4   8     2184.73     2300.03     87.54 o
 -11  -4   8      128.82      143.44     38.05 o
 -10  -4   8      747.20      704.67     51.10 o
  -9  -4   8      274.02      282.86     17.36 o
  -8  -4   8     1299.21     1288.54     27.76 o
  -7  -4   8     1091.86     1012.19     24.53 o
  -6  -4   8     3136.04     3175.70     50.43 o
  -5  -4   8      518.84      515.15     24.16 o
  -4  -4   8       10.11        8.02     14.71 o
  -3  -4   8     2004.56     1885.31     35.16 o
  -2  -4   8     1295.78     1239.80     29.08 o
  -1  -4   8       59.91       61.38     11.85 o
   0  -4   8      269.84      257.58     15.72 o
   1  -4   8     1272.66     1327.07     29.52 o
   2  -4   8     1089.29     1054.44     26.85 o
   3  -4   8      867.70      849.84     28.03 o
   4  -4   8       38.18       32.65     15.40 o
   5  -4   8     1402.84     1353.36     33.22 o
   6  -4   8      717.73      725.71     62.79 o
   7  -4   8      540.75      482.28     47.62 o
   8  -4   8      697.65      656.47     77.97 o
   9  -4   8       75.70       38.69     66.06 o
  10  -4   8        2.55      -32.73     68.44 o
 -12  -3   8      384.07      381.65     47.55 o
 -11  -3   8      666.06      648.79     53.18 o
 -10  -3   8     1332.01     1401.53     64.39 o
  -9  -3   8     1381.47     1400.94     28.19 o
  -8  -3   8     1077.37     1034.80     24.64 o
  -7  -3   8     3101.41     3114.31     38.64 o
  -6  -3   8      166.52      143.48     13.50 o
  -5  -3   8        4.92       19.15     11.09 o
  -4  -3   8      376.26      387.87     20.11 o
  -3  -3   8     5574.89     5724.55     77.63 o
  -2  -3   8     1802.61     1764.81     31.55 o
  -1  -3   8        8.29       15.99     11.04 o
   0  -3   8      567.55      557.47     18.21 o
   1  -3   8     8720.60     8587.60     72.09 o
   2  -3   8     3442.27     3410.90     43.03 o
   3  -3   8       67.65       63.71     13.29 o
   4  -3   8      838.44      771.74     22.47 o
   5  -3   8     3160.54     3106.57     50.55 o
   6  -3   8      216.10      212.94     34.61 o
   7  -3   8     3624.66     3817.71     94.47 o
   8  -3   8        9.55       -5.95     49.99 o
   9  -3   8       53.06       70.83     61.30 o
  10  -3   8       25.95       62.49     61.30 o
  11  -3   8     2587.31     2527.69    144.03 o
 -12  -2   8     1099.68     1074.20     66.46 o
 -11  -2   8     1245.32     1279.71     67.47 o
 -10  -2   8     1394.14     1393.57     65.20 o
  -9  -2   8      576.95      530.29     25.59 o
  -8  -2   8     3274.32     3402.91     48.51 o
  -7  -2   8       51.90       60.78     11.74 o
  -6  -2   8       25.73       27.10     11.05 o
  -5  -2   8       41.18       40.46      9.98 o
  -4  -2   8    10619.39    10938.55     62.83 o
  -3  -2   8     5250.97     5358.00     47.30 o
  -2  -2   8      525.04      492.66     20.63 o
  -1  -2   8      391.09      408.04     18.49 o
   0  -2   8     3783.97     3742.39     38.05 o
   1  -2   8     6779.50     6610.81     49.70 o
   2  -2   8     3415.90     3399.74     40.22 o
   3  -2   8      794.05      777.76     21.32 o
   4  -2   8      256.20      247.89     14.60 o
   5  -2   8       69.85       67.92     11.64 o
   6  -2   8    10631.47    11203.72    142.26 o
   7  -2   8        7.20       23.59     25.93 o
   8  -2   8       68.70       41.07     48.21 o
   9  -2   8       13.01       31.54     49.99 o
  10  -2   8     2821.12     3032.99    141.06 o
  11  -2   8        9.27       37.50     51.18 o
 -12  -1   8      865.95      856.96     61.21 o
 -11  -1   8      604.10      589.25     50.28 o
 -10  -1   8       12.62       17.53     32.54 o
  -9  -1   8     1073.77     1054.67     52.82 o
  -8  -1   8        0.07        6.18     11.32 o
  -7  -1   8      129.25      121.34     12.43 o
  -6  -1   8     2137.97     2118.40     29.67 o
  -5  -1   8     4535.06     4755.17     38.27 o
  -4  -1   8      124.77      136.78     10.43 o
  -3  -1   8      323.83      277.79     11.74 o
  -2  -1   8       39.33       38.00      8.38 o
  -1  -1   8       23.83       22.56      9.17 o
   0  -1   8      346.82      290.06     11.74 o
   1  -1   8     1773.62     1720.31     22.14 o
   2  -1   8     2567.82     2547.14     26.03 o
   3  -1   8       43.00       43.46      8.27 o
   4  -1   8      409.60      400.08     13.43 o
   5  -1   8     7231.61     7243.70     45.17 o
   6  -1   8      688.17      648.65     18.33 o
   7  -1   8        2.60        1.48     22.54 o
   8  -1   8      739.11      753.49     70.23 o
   9  -1   8     3057.86     3172.86    130.34 o
  10  -1   8      206.45      182.12     57.14 o
  11  -1   8     1423.12     1420.08    101.77 o
  12  -1   8      401.91      441.02     70.23 o
 -12   0   8      405.90      373.69     50.61 o
 -11   0   8       61.27       37.32     28.12 o
 -10   0   8     2039.94     1978.47     74.66 o
  -9   0   8       83.33       74.66     29.14 o
  -8   0   8       71.95       88.50     12.33 o
  -7   0   8     1050.88     1023.73     22.58 o
  -6   0   8     7487.07     7815.56     53.95 o
  -5   0   8      519.54      502.83     14.62 o
  -4   0   8      474.35      420.95     14.23 o
  -3   0   8       66.77       60.28      8.74 o
  -2   0   8      277.10      258.32     10.09 o
  -1   0   8      720.90      691.21     13.61 o
   0   0   8     4828.30     4871.46     34.45 o
   1   0   8     1527.77     1505.97     18.76 o
   2   0   8        0.20        8.90      6.51 o
   3   0   8      326.91      281.80     10.08 o
   4   0   8     5105.95     5037.45     32.68 o
   5   0   8       19.27       18.22      7.86 o
   6   0   8     1047.92     1049.86     17.29 o
   7   0   8      167.53      197.43     24.97 o
   8   0   8     2031.30     1964.72    129.75 o
   9   0   8       11.95       23.21     38.69 o
  10   0   8     1394.77     1399.25     92.25 o
  11   0   8      560.15      510.66     72.02 o
  12   0   8       42.82       29.76     52.38 o
 -11   1   8     4192.01     4388.06     91.82 o
 -10   1   8      726.88      726.72     52.19 o
  -9   1   8      293.74      251.44     38.98 o
  -8   1   8      442.36      430.04     16.80 o
  -7   1   8     8055.41     8284.25     72.63 o
  -6   1   8     1329.36     1305.32     23.74 o
  -5   1   8      803.52      792.14     17.07 o
  -4   1   8       30.68       20.20      8.10 o
  -3   1   8      118.92      121.83      9.39 o
  -2   1   8     5013.79     4994.96     34.04 o
  -1   1   8     9817.55     9930.09     43.43 o
   0   1   8     3129.54     3212.44     24.41 o
   1   1   8      632.50      603.58     10.86 o
   2   1   8      251.95      252.39      9.60 o
   3   1   8     6821.32     6860.67     40.43 o
   4   1   8      213.70      196.98      8.05 o
   5   1   8        6.32       13.87      6.83 o
   6   1   8     1905.72     1883.92     20.98 o
   7   1   8     2573.72     2570.79     92.55 o
   8   1   8      281.09      239.60     29.32 o
   9   1   8      438.68      407.82     56.54 o
  10   1   8     2989.24     2963.72    126.77 o
  11   1   8      263.56      263.07     57.73 o
  12   1   8       23.86       93.44     57.14 o
  13   1   8      246.59      229.14     60.11 o
 -11   2   8        3.65        0.09     29.44 o
 -10   2   8      142.33      141.32     37.85 o
  -9   2   8     1007.18      969.15    131.24 o
  -8   2   8     2691.12     2836.63     58.21 o
  -7   2   8      319.37      318.57     14.93 o
  -6   2   8     1304.90     1272.20     23.42 o
  -5   2   8        3.34        9.93      8.81 o
  -4   2   8      251.51      219.30     11.19 o
  -3   2   8     1568.52     1522.64     21.13 o
  -2   2   8    14958.09    15146.26     52.50 o
  -1   2   8      108.15      112.37      7.70 o
   0   2   8       22.89       32.17      6.15 o
   1   2   8      397.84      352.55      9.14 o
   2   2   8     5427.71     5400.24     35.16 o
   3   2   8     5049.04     5101.40     32.98 o
   4   2   8     3267.94     3254.57     29.97 o
   5   2   8     3459.31     3433.39     35.36 o
   6   2   8     8590.00     8566.35     46.48 o
   7   2   8     5933.25     5410.70    124.99 o
   8   2   8     2759.52     2847.75     71.78 o
   9   2   8     1256.19     1229.42     52.66 o
  10   2   8      686.39      550.33     52.97 o
  11   2   8       70.49       70.21     29.17 o
  12   2   8     2912.44     2796.11    129.75 o
  13   2   8        3.61        0.60     45.23 o
 -11   3   8      417.92      432.47     42.37 o
 -10   3   8      363.10      311.20     35.68 o
  -9   3   8      753.11      739.96     68.15 o
  -8   3   8      284.42      286.19     76.48 o
  -7   3   8     1256.18     1224.53     23.93 o
  -6   3   8      495.21      486.52     16.45 o
  -5   3   8      648.94      668.64     17.43 o
  -4   3   8     1404.86     1406.87     22.75 o
  -3   3   8     4300.68     4369.41     36.69 o
  -2   3   8       49.32       58.64      9.34 o
  -1   3   8      154.59      135.36      9.39 o
   0   3   8      607.21      578.73     12.86 o
   1   3   8     4343.42     4149.25     34.29 o
   2   3   8     3298.96     3317.65     29.90 o
   3   3   8     8186.87     8211.17     43.64 o
   4   3   8     2025.07     1989.83     26.45 o
   5   3   8     3963.15     4038.03     40.17 o
   6   3   8     4458.29     4398.96     32.67 o
   7   3   8     3542.14     3566.56     36.19 o
   8   3   8      385.20      338.06     44.64 o
   9   3   8      794.45      709.44     57.14 o
  10   3   8      368.97      324.37     47.61 o
  11   3   8     4688.91     4731.78    232.71 o
  12   3   8      163.01      129.16     32.94 o
  13   3   8        1.51       10.11     34.30 o
 -10   4   8     1134.30     1071.00     65.42 o
  -9   4   8      555.29      588.34     47.56 o
  -8   4   8      842.97      804.04     50.70 o
  -7   4   8     1874.44     1975.84     30.11 o
  -6   4   8       18.63        6.05     11.50 o
  -5   4   8      110.16       99.46     12.36 o
  -4   4   8     1724.58     1787.82     28.10 o
  -3   4   8      355.63      338.96     14.40 o
  -2   4   8     1739.03     1666.59     23.52 o
  -1   4   8      531.69      525.71     15.85 o
   0   4   8     3337.32     3360.02     33.13 o
   1   4   8      646.15      611.30     15.45 o
   2   4   8        7.41        5.66      7.51 o
   3   4   8     6121.09     6112.58     39.12 o
   4   4   8     1655.32     1645.57     24.29 o
   5   4   8      185.17      170.52     10.68 o
   6   4   8      413.27      405.12     13.19 o
   7   4   8     1083.74     1080.52     17.78 o
   8   4   8      659.18      720.07     38.61 o
   9   4   8     1604.49     1490.31     79.75 o
  10   4   8     3641.30     3462.71    122.01 o
  11   4   8      100.89      142.25     42.26 o
  12   4   8       26.93       25.59     39.88 o
  13   4   8       63.58       38.17     33.92 o
  14   4   8     1002.95      977.97     61.43 o
 -10   5   8      617.56      640.59     56.54 o
  -9   5   8     1799.43     1767.53     74.90 o
  -8   5   8     1263.57     1202.25     86.89 o
  -7   5   8       24.94       30.68     14.46 o
  -6   5   8        5.62       12.32     12.20 o
  -5   5   8     3714.38     3939.41     46.06 o
  -4   5   8      521.66      479.73     18.70 o
  -3   5   8      429.69      418.76     17.38 o
  -2   5   8      590.93      546.01     18.88 o
  -1   5   8     4933.71     5037.51     46.39 o
   0   5   8     6167.04     6220.02     57.67 o
   1   5   8     1158.69     1145.82     20.42 o
   2   5   8     4329.80     4197.15     35.81 o
   3   5   8     1991.55     1916.00     39.22 o
   4   5   8     2642.56     2593.08     34.17 o
   5   5   8     2972.82     3071.85     25.64 o
   6   5   8     1165.19     1139.17     20.55 o
   7   5   8      127.63      115.81      9.22 o
   8   5   8      471.31      410.37     55.05 o
   9   5   8     8270.22     8579.77    188.97 o
  10   5   8        3.54       -2.98     32.14 o
  11   5   8      190.80      137.48     45.83 o
  12   5   8      291.94      274.97     54.76 o
  13   5   8     1079.68      911.80     80.35 o
  14   5   8        5.56        3.27     31.77 o
  -9   6   8       40.12       47.89     35.41 o
  -8   6   8      983.55      946.59     59.30 o
  -7   6   8       17.40       30.35     41.07 o
  -6   6   8     3078.87     3055.58     49.99 o
  -5   6   8     3408.32     3538.57     45.61 o
  -4   6   8       61.79       61.66     13.11 o
  -3   6   8      717.77      669.01     21.32 o
  -2   6   8     5937.54     5973.15     53.73 o
  -1   6   8     5325.07     5262.76     49.15 o
   0   6   8     2951.09     2993.69     36.91 o
   1   6   8       31.90       32.81     10.76 o
   2   6   8       40.11       42.94     10.07 o
   3   6   8      536.34      513.32     16.62 o
   4   6   8    10973.48    10848.29     63.94 o
   5   6   8       51.36       55.98     10.02 o
   6   6   8       46.74       41.97      9.40 o
   7   6   8     1724.13     1801.96     27.81 o
   8   6   8     6442.64     6311.42     74.05 o
   9   6   8      144.98      126.24     26.00 o
  10   6   8        4.14      -13.09     39.28 o
  11   6   8     1202.95     1186.18     83.32 o
  12   6   8      849.37      864.19     76.18 o
  13   6   8       85.20      146.41     49.40 o
  14   6   8      835.02      730.27     81.54 o
  -9   7   8      154.42      180.90     42.06 o
  -8   7   8      137.24      188.21     41.56 o
  -7   7   8     1427.49     1428.99     66.28 o
  -6   7   8      187.51      205.64     18.96 o
  -5   7   8        7.04       14.65     14.26 o
  -4   7   8      485.93      484.85     20.45 o
  -3   7   8     1796.70     1756.89     33.06 o
  -2   7   8      219.32      211.48     15.54 o
  -1   7   8      652.88      603.86     20.01 o
   0   7   8      497.84      461.57     16.78 o
   1   7   8       51.33       67.17     12.68 o
   2   7   8      445.29      431.53     17.32 o
   3   7   8     9121.50     9225.13     63.00 o
   4   7   8      183.96      203.82     12.59 o
   5   7   8      235.14      223.76     12.54 o
   6   7   8       93.31       86.68     11.13 o
   7   7   8     5458.42     5509.22     44.05 o
   8   7   8     1293.83     1194.31     21.60 o
   9   7   8     2793.38     2853.18     71.33 o
  10   7   8      297.87      258.90     48.80 o
  11   7   8     1554.71     1416.51     89.28 o
  12   7   8      706.63      657.07     73.80 o
  13   7   8     3952.21     4062.64    157.13 o
  14   7   8       93.18       87.49     53.57 o
  -8   8   8     2056.28     2304.50    126.77 o
  -7   8   8       50.82       25.00     52.97 o
  -6   8   8        3.18       12.05     16.81 o
  -5   8   8      730.47      668.33     25.00 o
  -4   8   8     1940.20     1970.70     41.39 o
  -3   8   8     1860.37     1829.89     39.14 o
  -2   8   8      913.25      852.77     24.70 o
  -1   8   8        2.03        0.85     11.89 o
   0   8   8        7.39       18.36     12.29 o
   1   8   8     1525.90     1591.88     30.16 o
   2   8   8     8896.84     8929.33     66.69 o
   3   8   8      602.65      627.33     21.60 o
   4   8   8      108.59      114.86     14.45 o
   5   8   8        4.21        7.36      9.86 o
   6   8   8     2324.84     2393.90     31.44 o
   7   8   8      627.86      599.02     16.44 o
   8   8   8     2107.87     2107.11     42.99 o
   9   8   8      971.63      966.77     46.72 o
  10   8   8     2777.56     2744.33    117.25 o
  11   8   8      363.10      304.13     54.76 o
  12   8   8     1697.24     1885.50    107.73 o
  13   8   8      310.75      248.78     64.28 o
  14   8   8       19.96       41.07     56.54 o
  -7   9   8      220.99      195.22     63.09 o
  -6   9   8     1032.87     1019.53     89.28 o
  -5   9   8      310.05      303.86     20.87 o
  -4   9   8      717.57      669.04     27.41 o
  -3   9   8      816.91      794.83     28.87 o
  -2   9   8      166.83      152.62     15.49 o
  -1   9   8      951.17      926.97     28.94 o
   0   9   8       55.48       69.12     15.87 o
   1   9   8     5266.94     5482.88     61.97 o
   2   9   8      752.54      682.28     21.90 o
   3   9   8     1364.16     1332.42     28.53 o
   4   9   8     1847.34     1832.02     32.59 o
   5   9   8     1174.07     1182.12     26.55 o
   6   9   8      800.33      800.42     20.70 o
   7   9   8      786.00      796.51     22.87 o
   8   9   8     5769.80     6028.44     59.89 o
   9   9   8      597.95      578.23     49.70 o
  10   9   8      511.62      442.81     57.14 o
  11   9   8     1277.07     1251.64     86.89 o
  12   9   8      876.21      791.58     78.56 o
  13   9   8       19.85        5.36     46.42 o
  14   9   8       66.11       97.61     49.99 o
  -6  10   8       44.63        0.60     47.61 o
  -5  10   8      474.88      430.76     29.75 o
  -4  10   8     1742.41     1680.65     40.06 o
  -3  10   8        2.22       -5.81     16.72 o
  -2  10   8      455.66      428.21     22.16 o
  -1  10   8        6.87        1.03     15.60 o
   0  10   8     3536.31     3563.60     49.42 o
   1  10   8      282.03      245.81     18.58 o
   2  10   8      272.84      252.98     17.59 o
   3  10   8      657.21      616.53     27.38 o
   4  10   8      415.98      409.15     19.98 o
   5  10   8     2687.98     2717.67     40.67 o
   6  10   8     3800.74     3867.43     52.50 o
   7  10   8     2762.71     2820.67     43.27 o
   8  10   8      682.11      655.13     22.65 o
   9  10   8      509.78      479.33     20.08 o
  10  10   8     3252.37     3399.62    133.32 o
  11  10   8       60.81       31.54     45.23 o
  12  10   8       46.10       74.40     52.97 o
  13  10   8      474.62      496.97     73.80 o
  -5  11   8     1131.62     1127.63     92.25 o
  -4  11   8       49.26       27.15     23.91 o
  -3  11   8      484.32      483.71     28.24 o
  -2  11   8       60.66       46.14     20.35 o
  -1  11   8     1998.19     1953.79     41.16 o
   0  11   8     1203.67     1147.75     32.20 o
   1  11   8      256.65      277.05     20.64 o
   2  11   8       98.92       98.30     15.88 o
   3  11   8     1326.80     1302.25     32.47 o
   4  11   8     1389.69     1315.12     38.82 o
   5  11   8     2158.91     2197.05     72.10 o
   6  11   8     1110.79     1124.09     32.30 o
   7  11   8      818.01      838.72     28.70 o
   8  11   8       19.45       15.48     14.06 o
   9  11   8     1677.91     1757.80     35.02 o
  10  11   8      106.70      187.48     46.42 o
  11  11   8      283.16      306.51     58.92 o
  12  11   8     1239.00     1321.87     99.39 o
  13  11   8     1627.98     1737.30    113.68 o
  -4  12   8        4.96      -10.22     24.48 o
  -3  12   8       38.15       33.25     21.79 o
  -2  12   8      824.66      834.78     34.46 o
  -1  12   8      542.37      526.44     27.72 o
   0  12   8       50.17       40.34     22.43 o
   1  12   8      506.91      457.31     31.22 o
   2  12   8     1283.36     1313.79     43.23 o
   3  12   8      637.74      618.01     31.43 o
   4  12   8     1231.51     1199.23     34.66 o
   5  12   8      352.36      349.27     23.08 o
   6  12   8      302.49      276.34     21.28 o
   7  12   8      387.80      394.20     24.62 o
   8  12   8     3563.39     3795.30     58.84 o
   9  12   8        0.10       -8.03     15.01 o
  10  12   8      571.94      548.15     70.23 o
  11  12   8      236.01      230.93     50.59 o
  12  12   8     2616.43     2761.00    138.67 o
  13  12   8      277.39      279.73     66.66 o
  -3  13   8      951.97     1017.78     40.17 o
  -2  13   8      807.70      867.55     37.58 o
  -1  13   8       32.59       30.43     21.89 o
   0  13   8      570.79      587.58     29.88 o
   1  13   8      605.39      613.04     35.74 o
   2  13   8     1056.89     1009.90     41.90 o
   3  13   8     2084.79     2066.29     63.48 o
   4  13   8       53.40       66.88     20.06 o
   5  13   8       26.37       19.15     18.64 o
   6  13   8      153.50      150.59     20.47 o
   7  13   8     4344.89     4661.12     67.25 o
   8  13   8        9.45        1.31     18.38 o
   9  13   8       24.74       13.53     18.34 o
  10  13   8      677.16      738.01     77.97 o
  11  13   8     2314.70     2443.18    129.15 o
  12  13   8      488.95      658.85     83.92 o
  -1  14   8      559.03      594.16     38.95 o
   0  14   8        4.75       -0.45     24.22 o
   1  14   8       29.09       36.47     25.40 o
   2  14   8     1284.56     1232.48     47.53 o
   3  14   8       15.72       10.25     21.53 o
   4  14   8      440.65      418.26     31.02 o
   5  14   8      216.69      235.04     27.06 o
   6  14   8     1533.25     1634.16     66.03 o
   7  14   8       62.95       79.19     20.00 o
   8  14   8        1.48       -2.40     19.02 o
   9  14   8     1605.53     1643.09     44.57 o
  10  14   8      341.80      421.98     67.25 o
  11  14   8      157.64      111.30     54.76 o
   1  15   8      937.16      944.85     46.35 o
   2  15   8       83.59       91.54     27.84 o
   3  15   8        5.61        5.26     26.27 o
   4  15   8        6.29       10.26     25.68 o
   5  15   8     2095.43     2197.58     82.81 o
   6  15   8        4.55       -3.82     24.61 o
   7  15   8      228.96      214.83     29.63 o
   8  15   8      269.38      282.81     30.94 o
   9  15   8      281.17      276.30     27.30 o
  -7 -10   9     1555.11     1592.91     59.96 o
  -6 -10   9       51.61       54.77     23.93 o
  -5 -10   9       29.05       23.43     24.21 o
  -4 -10   9       24.16        2.10     24.02 o
  -3 -10   9      913.02      935.09     40.36 o
  -2 -10   9      136.98      134.39     25.92 o
  -1 -10   9        5.16       -1.11     25.04 o
   0 -10   9      209.01      235.62     32.23 o
   1 -10   9      357.71      400.20     36.50 o
  -8  -9   9     1530.83     1434.60     73.84 o
  -7  -9   9      207.30      192.90     29.35 o
  -6  -9   9      157.69      168.34     25.14 o
  -5  -9   9        4.52       26.73     21.84 o
  -4  -9   9     1011.90     1013.14     40.35 o
  -3  -9   9      181.25      180.22     26.48 o
  -2  -9   9       31.16        5.26     22.57 o
  -1  -9   9      136.07      167.76     28.50 o
   0  -9   9       52.79       61.45     25.18 o
   1  -9   9      293.93      341.27     33.31 o
   2  -9   9      203.97      149.08     29.57 o
   3  -9   9      277.46      292.63     32.45 o
  -9  -8   9     4166.65     4146.82     72.43 o
  -8  -8   9       16.04       12.92     24.48 o
  -7  -8   9       17.28       13.96     23.34 o
  -6  -8   9      287.25      280.72     29.92 o
  -5  -8   9     3823.60     3860.71     85.13 o
  -4  -8   9      261.48      292.52     26.73 o
  -3  -8   9     1116.06     1150.94     39.48 o
  -2  -8   9       58.04       50.29     20.52 o
  -1  -8   9      493.33      522.10     30.96 o
   0  -8   9     2605.69     2830.52     73.02 o
   1  -8   9      904.62      901.32     41.55 o
   2  -8   9      116.95      134.02     24.74 o
   3  -8   9      179.76      175.11     27.36 o
   4  -8   9      219.47      216.05     68.44 o
   5  -8   9      825.80      938.21     72.02 o
 -10  -7   9     3513.94     3473.42     86.53 o
  -9  -7   9       13.95       20.14     18.78 o
  -8  -7   9      169.27      162.03     28.38 o
  -7  -7   9        0.96       -4.26     23.76 o
  -6  -7   9     2652.63     2542.69     69.29 o
  -5  -7   9      294.35      290.52     25.18 o
  -4  -7   9     1182.33     1224.56     39.65 o
  -3  -7   9      815.85      801.32     33.06 o
  -2  -7   9      111.46       94.93     21.44 o
  -1  -7   9     3242.25     3392.51     58.90 o
   0  -7   9     1553.82     1598.45     48.86 o
   1  -7   9      221.32      236.52     26.65 o
   2  -7   9       72.97       66.64     21.35 o
   3  -7   9       45.07       52.48     20.62 o
   4  -7   9     1517.95     1595.86     60.87 o
   5  -7   9      341.98      307.86     50.24 o
   6  -7   9       31.59       69.92     42.83 o
 -11  -6   9      807.94      822.27     63.13 o
 -10  -6   9       81.71       50.56     25.72 o
  -9  -6   9      202.00      189.71     19.33 o
  -8  -6   9      458.29      455.54     22.46 o
  -7  -6   9     1308.94     1247.22     38.78 o
  -6  -6   9       18.47       -4.48     19.26 o
  -5  -6   9     1635.14     1711.58     57.06 o
  -4  -6   9      836.93      770.73     29.07 o
  -3  -6   9        6.30        8.40     16.68 o
  -2  -6   9     1739.94     1777.35     39.38 o
  -1  -6   9     2051.02     2036.58     40.85 o
   0  -6   9       25.44       24.55     17.10 o
   1  -6   9      487.76      492.95     26.96 o
   2  -6   9       96.07       70.28     19.76 o
   3  -6   9     1338.55     1394.07     39.73 o
   4  -6   9      780.43      780.98     32.34 o
   5  -6   9      111.84      105.73     41.46 o
   6  -6   9       98.32      102.22     43.16 o
   7  -6   9     1478.67     1640.80     83.04 o
 -11  -5   9       13.98        9.56     37.81 o
 -10  -5   9      378.20      363.48     44.57 o
  -9  -5   9      661.00      633.22     24.09 o
  -8  -5   9     3537.83     3570.88     46.80 o
  -7  -5   9      306.05      320.35     19.32 o
  -6  -5   9      459.00      450.31     26.23 o
  -5  -5   9      960.59      958.21     33.25 o
  -4  -5   9      577.23      542.87     27.62 o
  -3  -5   9     1807.83     1738.75     37.30 o
  -2  -5   9     1471.81     1438.66     33.40 o
  -1  -5   9      315.11      290.65     19.73 o
   0  -5   9       30.57       14.51     14.53 o
   1  -5   9      336.03      292.25     17.54 o
   2  -5   9     1358.13     1313.73     36.55 o
   3  -5   9      743.57      670.14     28.72 o
   4  -5   9      445.57      414.78     25.32 o
   5  -5   9      442.18      418.92     46.33 o
   6  -5   9      928.25     1006.27     62.88 o
   7  -5   9        1.78       10.80     37.28 o
   8  -5   9      492.44      497.56     89.28 o
 -11  -4   9      348.22      395.28     55.65 o
 -10  -4   9     2565.58     2715.79     98.80 o
  -9  -4   9     1860.46     1952.48     37.12 o
  -8  -4   9     1058.33     1024.68     26.78 o
  -7  -4   9     1128.56     1129.96     27.38 o
  -6  -4   9     1574.04     1563.80     30.51 o
  -5  -4   9       16.36       26.70     16.61 o
  -4  -4   9      201.56      202.41     18.92 o
  -3  -4   9     3420.57     3377.44     47.31 o
  -2  -4   9      378.08      321.72     23.20 o
  -1  -4   9      450.05      408.13     18.82 o
   0  -4   9      304.84      308.45     17.10 o
   1  -4   9     2073.67     2065.38     34.39 o
   2  -4   9      796.82      794.80     26.31 o
   3  -4   9      274.67      248.96     18.31 o
   4  -4   9      626.38      667.05     26.86 o
   5  -4   9     1117.38     1086.91     36.77 o
   6  -4   9      128.82      138.30     36.88 o
   7  -4   9     1094.97     1133.79     62.89 o
   8  -4   9      249.64      232.12     70.23 o
   9  -4   9       19.04       42.85     63.68 o
 -11  -3   9     1230.73     1299.69     97.01 o
 -10  -3   9     2271.38     2258.97    119.03 o
  -9  -3   9      528.75      538.07     21.35 o
  -8  -3   9     2072.38     2153.33     35.01 o
  -7  -3   9        0.65        4.71     12.46 o
  -6  -3   9      576.35      543.22     19.35 o
  -5  -3   9       28.87       26.47     11.39 o
  -4  -3   9    10358.87    10405.77     97.70 o
  -3  -3   9      789.68      731.07     25.65 o
  -2  -3   9       19.69       24.17     13.01 o
  -1  -3   9       24.75       33.49     11.91 o
   0  -3   9     5010.88     5125.70     52.87 o
   1  -3   9     3125.82     3172.40     39.44 o
   2  -3   9     1654.04     1645.45     29.45 o
   3  -3   9       86.75       77.56     14.00 o
   4  -3   9      391.63      395.94     19.20 o
   5  -3   9     1805.32     1774.22     37.03 o
   6  -3   9     3252.14     3417.47     90.49 o
   7  -3   9       74.91       58.50     31.46 o
   8  -3   9        9.64       16.66     56.54 o
   9  -3   9        1.98      -28.57     62.49 o
  10  -3   9     2726.65     2959.79    155.34 o
 -11  -2   9     1587.73     1558.82     76.31 o
 -10  -2   9      228.00      234.62     37.62 o
  -9  -2   9     1696.40     1687.62     32.22 o
  -8  -2   9        1.07        6.92     12.50 o
  -7  -2   9      842.64      833.52     25.81 o
  -6  -2   9       29.65       26.92     11.40 o
  -5  -2   9     7522.39     7714.71     57.29 o
  -4  -2   9       87.37       88.37     11.50 o
  -3  -2   9       37.29       37.70     11.99 o
  -2  -2   9       53.22       48.71     10.50 o
  -1  -2   9     2327.79     2329.79     38.58 o
   0  -2   9      297.15      274.31     15.14 o
   1  -2   9     1458.09     1413.84     26.05 o
   2  -2   9       38.53       41.67     10.99 o
   3  -2   9       10.80        8.96     10.72 o
   4  -2   9      942.53      888.35     18.41 o
   5  -2   9     3614.37     3594.89     36.66 o
   6  -2   9       25.48       34.00     25.24 o
   7  -2   9       25.25       22.62     39.88 o
   8  -2   9        9.76       22.02     50.59 o
   9  -2   9     2155.43     2370.57    125.58 o
  10  -2   9        0.17       73.21     60.11 o
  11  -2   9      344.18      349.96     70.83 o
 -11  -1   9       79.72       81.09     38.22 o
 -10  -1   9      566.31      587.67     71.72 o
  -9  -1   9     1776.67     1837.38     70.07 o
  -8  -1   9        9.42       12.46     12.04 o
  -7  -1   9      216.77      188.64     14.65 o
  -6  -1   9     6352.36     6435.48     52.79 o
  -5  -1   9      172.25      156.35     13.05 o
  -4  -1   9      401.16      374.59     15.09 o
  -3  -1   9       34.41       36.33     10.40 o
  -2  -1   9     2595.54     2551.92     28.33 o
  -1  -1   9      182.93      129.76     10.99 o
   0  -1   9     1648.08     1621.46     23.13 o
   1  -1   9     1325.09     1285.73     20.91 o
   2  -1   9      229.00      204.90     11.40 o
   3  -1   9     6129.88     5984.19     41.11 o
   4  -1   9     3507.40     3465.88     31.84 o
   5  -1   9        6.52       12.18      8.81 o
   6  -1   9      484.29      463.58     36.18 o
   7  -1   9       37.46       67.25     45.83 o
   8  -1   9     3433.62     3954.91    142.84 o
   9  -1   9       26.16       23.81     42.85 o
  10  -1   9      670.18      573.74     76.18 o
  11  -1   9      141.20      123.20     54.16 o
 -11   0   9     2341.31     2540.97     91.30 o
 -10   0   9      286.27      233.40     39.27 o
  -9   0   9        2.93        0.51     30.27 o
  -8   0   9      312.91      293.50     16.20 o
  -7   0   9     7840.26     8008.93     61.30 o
  -6   0   9      209.77      193.22     13.90 o
  -5   0   9       15.38       17.23      9.73 o
  -4   0   9      854.52      870.22     18.52 o
  -3   0   9     1617.95     1634.87     23.27 o
  -2   0   9      829.63      789.60     15.61 o
  -1   0   9     5411.23     5376.63     38.92 o
   0   0   9     2995.53     3068.06     35.99 o
   1   0   9      981.69      906.55     17.40 o
   2   0   9     6861.99     6711.29     43.13 o
   3   0   9     4776.88     4778.58     49.72 o
   4   0   9      302.82      268.87     10.72 o
   5   0   9       24.80       26.33      8.64 o
   6   0   9      978.08      967.30     18.14 o
   7   0   9     2056.68     2110.90    166.05 o
   8   0   9      209.37      188.71     29.50 o
   9   0   9       64.46      101.77     47.02 o
  10   0   9     1775.79     1746.23    104.15 o
  11   0   9     1205.67     1367.70     99.99 o
  12   0   9      119.02      168.43     61.90 o
 -11   1   9      102.91      119.06     39.17 o
 -10   1   9      310.50      248.27     39.35 o
  -9   1   9      102.71       76.72     32.14 o
  -8   1   9     2707.86     2775.93     36.88 o
  -7   1   9      208.04      209.05     14.65 o
  -6   1   9     1453.17     1385.41     25.79 o
  -5   1   9     1879.88     1958.66     28.83 o
  -4   1   9      207.48      199.96     11.84 o
  -3   1   9      549.67      523.28     14.87 o
  -2   1   9     4762.88     4841.75     45.95 o
  -1   1   9     2164.48     2194.34     22.71 o
   0   1   9     1310.93     1285.82     17.29 o
   1   1   9     1301.02     1274.77     16.23 o
   2   1   9     4798.22     5031.11     35.26 o
   3   1   9       35.26       32.52      7.00 o
   4   1   9        7.46       11.50      7.72 o
   5   1   9     3534.47     3417.56     30.71 o
   6   1   9     1039.95     1051.56     17.72 o
   7   1   9     1960.98     1944.63    184.80 o
   8   1   9      144.44      137.68     27.46 o
   9   1   9     2606.77     2467.38     72.37 o
  10   1   9      690.00      577.91     69.04 o
  11   1   9       25.52       49.99     53.57 o
  12   1   9     1773.81     1653.39    110.70 o
 -11   2   9      262.41      248.15     35.80 o
 -10   2   9       45.68       54.44     35.23 o
  -9   2   9     1968.09     2062.63     75.52 o
  -8   2   9      428.29      439.58     23.44 o
  -7   2   9     1643.31     1626.30     28.47 o
  -6   2   9     1170.08     1154.43     25.51 o
  -5   2   9     3430.27     3622.18     41.48 o
  -4   2   9     2004.78     1972.62     25.90 o
  -3   2   9     5779.21     5821.67     41.47 o
  -2   2   9      318.77      326.05     10.74 o
  -1   2   9     1606.59     1682.63     19.76 o
   0   2   9     1416.66     1275.57     16.93 o
   1   2   9     5842.73     5861.73     36.73 o
   2   2   9     2616.74     2677.38     25.67 o
   3   2   9     2455.37     2509.82     24.19 o
   4   2   9       81.32       77.97      9.29 o
   5   2   9     3554.39     3562.40     33.00 o
   6   2   9     2783.80     2694.72     28.30 o
   7   2   9      705.65      636.24     58.33 o
   8   2   9      272.14      225.77     30.95 o
   9   2   9     1444.82     1414.30     63.39 o
  10   2   9       29.19       26.31     27.60 o
  11   2   9     2989.72     2792.04     84.73 o
  12   2   9        1.60       19.64     49.99 o
  13   2   9        0.46       16.66     49.40 o
 -10   3   9     1327.20     1310.96     69.83 o
  -9   3   9      322.95      360.13     42.51 o
  -8   3   9     1062.04     1177.47     59.07 o
  -7   3   9     2149.98     2195.76     32.69 o
  -6   3   9     2552.18     2625.41     34.39 o
  -5   3   9     1404.10     1476.90     23.90 o
  -4   3   9     3466.91     3592.84     39.57 o
  -3   3   9      312.80      279.40     13.39 o
  -2   3   9        5.21        6.10      8.63 o
  -1   3   9     1670.38     1590.42     20.22 o
   0   3   9    11580.54    11939.17     55.20 o
   1   3   9       18.65        9.10      9.11 o
   2   3   9       23.39       26.31      7.95 o
   3   3   9       77.00       74.47      8.41 o
   4   3   9     3732.07     3676.86     34.10 o
   5   3   9     3224.76     3133.54     31.05 o
   6   3   9      235.68      254.28     11.39 o
   7   3   9      434.81      453.00     47.61 o
   8   3   9     1430.44     1295.69     72.61 o
   9   3   9       85.44       76.18     34.52 o
  10   3   9     3532.28     3465.20    174.09 o
  11   3   9        7.10       18.73     28.29 o
  12   3   9       47.32       39.16     31.73 o
  13   3   9       14.47       23.81     52.97 o
 -10   4   9      206.86      193.74     42.35 o
  -9   4   9      696.54      693.49     52.16 o
  -8   4   9     4456.85     4727.68    109.63 o
  -7   4   9      121.23      121.22     13.90 o
  -6   4   9        1.23        7.90     11.80 o
  -5   4   9     1334.63     1375.94     25.05 o
  -4   4   9       65.56       60.25     11.15 o
  -3   4   9      735.87      702.44     18.15 o
  -2   4   9     2041.87     2009.89     26.88 o
  -1   4   9     8578.71     8843.93     62.67 o
   0   4   9      398.56      316.89     14.20 o
   1   4   9      628.00      579.37     16.17 o
   2   4   9     1310.98     1288.97     21.02 o
   3   4   9     1434.27     1386.83     21.06 o
   4   4   9     4331.98     4170.79     37.81 o
   5   4   9      806.13      789.04     18.72 o
   6   4   9     1921.32     1921.71     26.56 o
   7   4   9      504.69      485.04     14.65 o
   8   4   9      598.32      542.37     36.81 o
   9   4   9     7954.95     7583.08    172.00 o
  10   4   9        1.21        5.36     35.71 o
  11   4   9        1.04       -9.52     35.12 o
  12   4   9        9.22       10.52     33.60 o
  13   4   9     3458.96     3566.52    164.27 o
  -9   5   9      585.96      562.44     72.61 o
  -8   5   9      754.49      713.61     75.59 o
  -7   5   9       51.63       61.27     14.75 o
  -6   5   9     2403.97     2442.26     39.73 o
  -5   5   9      108.94      110.72     14.68 o
  -4   5   9      100.43       72.05     13.67 o
  -3   5   9      558.26      522.89     19.98 o
  -2   5   9     9566.63     9738.03     63.03 o
  -1   5   9     1898.36     1923.73     28.96 o
   0   5   9       23.68       27.89      9.44 o
   1   5   9      934.80      890.46     19.32 o
   2   5   9       16.03       14.24      9.18 o
   3   5   9      578.99      529.91     19.56 o
   4   5   9     5131.15     5227.75     45.32 o
   5   5   9      689.77      686.83     18.20 o
   6   5   9     1532.64     1442.49     24.09 o
   7   5   9        2.44        1.32      8.70 o
   8   5   9     6463.40     6378.29    175.87 o
   9   5   9      137.39      122.00     27.96 o
  10   5   9       57.07       43.45     36.90 o
  11   5   9     1328.06     1304.02     86.30 o
  12   5   9     1440.27     1360.56     92.25 o
  13   5   9       26.48        0.60     44.04 o
  14   5   9      281.63      231.50     45.65 o
  -9   6   9      323.81      319.43     50.59 o
  -8   6   9       33.25       41.66     47.61 o
  -7   6   9     3287.25     3334.74    135.10 o
  -6   6   9       12.96       30.20     13.70 o
  -5   6   9       95.60       76.31     14.25 o
  -4   6   9        1.89       12.82     13.77 o
  -3   6   9     6027.11     6106.26     58.14 o
  -2   6   9       38.69       38.27     10.94 o
  -1   6   9      520.58      524.60     19.02 o
   0   6   9       48.56       55.95     12.79 o
   1   6   9       10.69       20.20     10.42 o
   2   6   9      231.23      218.54     12.01 o
   3   6   9     2854.54     2937.38     36.54 o
   4   6   9      438.32      448.32     16.49 o
   5   6   9       74.16       86.23     11.15 o
   6   6   9      267.58      236.44     13.04 o
   7   6   9     3150.00     3156.66     35.21 o
   8   6   9        0.22        2.73     23.13 o
   9   6   9      528.57      536.40     38.19 o
  10   6   9     1830.98     1820.05     62.45 o
  11   6   9      648.14      614.22     67.85 o
  12   6   9      150.74      149.39     51.78 o
  13   6   9      793.73      790.98     80.35 o
  14   6   9      455.43      328.53     63.09 o
  -8   7   9     2305.91     2353.03     89.85 o
  -7   7   9       16.30        5.36     51.78 o
  -6   7   9       33.47       25.55     14.64 o
  -5   7   9      513.92      485.24     22.68 o
  -4   7   9     6177.06     6339.87     62.94 o
  -3   7   9     1787.19     1798.60     34.15 o
  -2   7   9      529.04      478.92     20.66 o
  -1   7   9      218.89      190.54     15.74 o
   0   7   9      888.38      909.37     23.71 o
   1   7   9     3095.78     3062.97     43.03 o
   2   7   9     7355.32     7378.51     72.95 o
   3   7   9       74.52       84.68     11.86 o
   4   7   9      291.13      279.38     15.28 o
   5   7   9     4348.51     4287.17     44.18 o
   6   7   9     5724.91     5976.49     52.08 o
   7   7   9      709.66      632.90     20.61 o
   8   7   9     2035.60     1960.03     27.87 o
   9   7   9      434.51      379.64     33.89 o
  10   7   9     3660.64     3696.13     86.29 o
  11   7   9      767.56      724.32     68.44 o
  12   7   9      976.75      866.57     78.56 o
  13   7   9      208.97      142.25     58.33 o
  14   7   9      511.92      468.40     68.44 o
  -8   8   9        0.35       10.71     62.49 o
  -7   8   9      560.92      604.27     52.18 o
  -6   8   9      520.80      534.04     26.22 o
  -5   8   9      778.15      771.58     30.07 o
  -4   8   9     1264.06     1236.28     31.60 o
  -3   8   9     1759.07     1737.24     35.75 o
  -2   8   9     1313.86     1290.47     30.23 o
  -1   8   9       15.29       18.58     12.86 o
   0   8   9      595.69      607.37     22.00 o
   1   8   9     5958.80     6022.74     57.82 o
   2   8   9      131.69      127.24     14.14 o
   3   8   9     1710.34     1662.37     30.64 o
   4   8   9      452.07      400.87     16.64 o
   5   8   9     4454.16     4640.63     47.93 o
   6   8   9      433.05      433.01     17.43 o
   7   8   9      587.52      565.74     18.96 o
   8   8   9     2046.44     2144.90     32.94 o
   9   8   9     2286.30     2306.38     88.98 o
  10   8   9     1434.85     1510.54     92.85 o
  11   8   9      514.92      489.83     59.52 o
  12   8   9      858.72      743.96     77.97 o
  13   8   9      458.69      426.74     67.25 o
  14   8   9       30.49       51.78     49.40 o
  -7   9   9      578.38      674.33     82.73 o
  -6   9   9      252.49      319.01     58.33 o
  -5   9   9       26.16       26.18     17.40 o
  -4   9   9      697.38      654.40     28.36 o
  -3   9   9     1444.00     1461.13     41.72 o
  -2   9   9        4.28       13.33     18.74 o
  -1   9   9        7.19        9.78     15.07 o
   0   9   9     1066.89     1090.16     30.74 o
   1   9   9        3.25        8.67     13.89 o
   2   9   9      493.04      442.62     22.36 o
   3   9   9      801.16      728.38     26.22 o
   4   9   9     1382.10     1432.65     32.25 o
   5   9   9     1924.03     1967.86     31.39 o
   6   9   9      514.83      506.05     17.97 o
   7   9   9     2825.13     2806.25     34.40 o
   8   9   9      694.78      655.44     26.53 o
   9   9   9     1229.14     1146.51     52.19 o
  10   9   9     1341.46     1481.98     90.47 o
  11   9   9      630.29      554.70     69.04 o
  12   9   9      166.33      124.39     54.16 o
  13   9   9      189.47      141.06     57.73 o
  -6  10   9      715.84      671.35     84.51 o
  -5  10   9      805.99      751.58     30.24 o
  -4  10   9      620.02      597.09     29.38 o
  -3  10   9      622.68      616.33     29.67 o
  -2  10   9      180.02      149.71     17.50 o
  -1  10   9     2395.29     2384.32     42.38 o
   0  10   9      189.66      205.81     18.53 o
   1  10   9        2.93       11.59     15.38 o
   2  10   9       23.63       30.98     13.80 o
   3  10   9     2428.03     2554.54     41.49 o
   4  10   9      762.61      728.40     23.95 o
   5  10   9      619.70      615.74     22.69 o
   6  10   9      221.72      262.00     16.25 o
   7  10   9      383.60      361.93     19.41 o
   8  10   9       99.17       90.34     14.27 o
   9  10   9     1028.22     1090.56     41.10 o
  10  10   9      452.35      455.31     60.11 o
  11  10   9        3.39       -4.17     40.47 o
  12  10   9      685.01      820.74     79.16 o
  13  10   9     2011.60     2125.95    124.99 o
  -5  11   9      705.48      743.56     45.19 o
  -4  11   9      159.81      136.31     26.25 o
  -3  11   9       11.81        6.03     20.73 o
  -2  11   9     2229.41     2173.06     50.22 o
  -1  11   9      455.13      418.03     23.15 o
   0  11   9      389.84      365.92     22.95 o
   1  11   9      259.69      248.97     20.80 o
   2  11   9     5080.99     5231.47     62.07 o
   3  11   9      789.37      777.23     26.89 o
   4  11   9        6.17       14.17     15.48 o
   5  11   9      310.69      335.25     19.91 o
   6  11   9       31.93       21.64     17.07 o
   7  11   9      567.63      530.26     22.60 o
   8  11   9     2136.41     2185.89     44.87 o
   9  11   9      395.65      400.55     20.75 o
  10  11   9      151.65      161.29     47.02 o
  11  11   9      147.43      207.71     53.57 o
  12  11   9     2127.64     2035.49    120.82 o
  13  11   9        6.86        7.14     57.73 o
  -4  12   9      109.17       96.76     27.29 o
  -3  12   9     1722.00     1746.81     53.26 o
  -2  12   9      645.05      640.21     31.86 o
  -1  12   9      109.55      106.18     21.88 o
   0  12   9      365.68      323.75     28.81 o
   1  12   9     2322.48     2419.75     56.52 o
   2  12   9     1746.22     1846.42     49.51 o
   3  12   9      920.77      893.93     36.24 o
   4  12   9        5.26        0.07     18.40 o
   5  12   9        0.50        0.34     17.24 o
   6  12   9     1412.64     1406.07     37.98 o
   7  12   9     5601.48     5978.61     72.42 o
   8  12   9       18.24       34.27     15.59 o
   9  12   9      102.44      110.07     16.82 o
  10  12   9       15.39       14.28     48.21 o
  11  12   9     3917.48     3961.46    155.93 o
  12  12   9      276.74      335.08     72.02 o
  -2  13   9      114.15      130.66     23.97 o
  -1  13   9      125.26      118.05     23.89 o
   0  13   9      894.70      882.69     35.16 o
   1  13   9      403.42      393.52     31.24 o
   2  13   9     1022.26     1057.15     43.33 o
   3  13   9        2.24        9.41     21.09 o
   4  13   9      475.00      510.29     28.77 o
   5  13   9       69.35       66.16     18.15 o
   6  13   9     3008.85     3102.22     56.21 o
   7  13   9        3.85        6.16     17.36 o
   8  13   9        0.14       12.85     16.29 o
   9  13   9      275.95      276.30     21.33 o
  10  13   9     1069.23     1097.50     92.25 o
  11  13   9      140.76      188.07     57.73 o
  12  13   9      336.20      258.90     60.11 o
  -1  14   9      349.34      349.25     34.04 o
   0  14   9       32.11       26.34     23.47 o
   1  14   9      107.56      102.62     26.14 o
   2  14   9      110.87      109.72     27.65 o
   3  14   9      139.24      125.71     23.96 o
   4  14   9       28.73       23.25     23.36 o
   5  14   9      883.81      827.66     46.13 o
   6  14   9      210.96      217.14     23.32 o
   7  14   9        3.92       23.97     19.13 o
   8  14   9       64.41       66.79     20.55 o
   9  14   9      605.42      598.87     31.79 o
  10  14   9      168.26      104.15     54.16 o
  11  14   9      747.63      814.79     87.49 o
   2  15   9        9.96       21.22     26.89 o
   3  15   9      265.00      244.68     29.63 o
   4  15   9     1472.83     1452.73     52.35 o
   5  15   9       16.82       -9.35     25.35 o
   6  15   9       35.30       28.26     26.56 o
   7  15   9       80.86       61.78     25.78 o
   8  15   9     1081.30     1048.98     39.68 o
   9  15   9      348.27      371.00     28.41 o
  -4 -10  10      955.08     1015.30     43.61 o
  -3 -10  10      485.39      535.51     36.96 o
  -2 -10  10       88.15       67.69     27.44 o
  -1 -10  10       14.05        4.04     24.42 o
  -7  -9  10      278.71      275.22     34.89 o
  -6  -9  10       18.15       28.82     27.87 o
  -5  -9  10     2632.41     2811.30     63.49 o
  -4  -9  10      242.06      283.22     27.43 o
  -3  -9  10      105.69      101.11     24.29 o
  -2  -9  10      368.98      350.32     29.33 o
  -1  -9  10      593.68      593.43     34.84 o
   0  -9  10      873.03      962.68     40.66 o
   1  -9  10       40.44       40.25     26.45 o
   2  -9  10      718.99      756.63     43.55 o
  -8  -8  10      191.53      162.63     30.49 o
  -7  -8  10        2.80        3.26     25.81 o
  -6  -8  10     3044.86     3237.68     72.25 o
  -5  -8  10      148.56      156.75     24.37 o
  -4  -8  10      727.76      664.51     35.12 o
  -3  -8  10      419.40      451.94     30.92 o
  -2  -8  10      830.22      818.79     35.86 o
  -1  -8  10      957.35     1044.09     40.17 o
   0  -8  10      505.40      514.44     32.93 o
   1  -8  10     1044.32     1177.21     41.96 o
   2  -8  10        6.69      -12.99     24.58 o
   3  -8  10      134.40       96.32     27.14 o
   4  -8  10      380.62      407.69     79.16 o
  -9  -7  10      302.18      301.77     24.79 o
  -8  -7  10       30.20       21.01     18.03 o
  -7  -7  10     1693.46     1584.67     52.67 o
  -6  -7  10      201.35      168.28     24.45 o
  -5  -7  10      988.70     1017.93     39.03 o
  -4  -7  10      639.44      645.11     31.76 o
  -3  -7  10     1442.05     1480.92     43.73 o
  -2  -7  10      699.33      664.16     31.92 o
  -1  -7  10     1163.91     1077.58     37.86 o
   0  -7  10      127.76      151.09     23.11 o
   1  -7  10      519.01      478.67     29.27 o
   2  -7  10      244.00      283.60     28.66 o
   3  -7  10      712.60      747.09     34.83 o
   4  -7  10      738.34      711.38     61.43 o
   5  -7  10       63.82       77.94     43.62 o
 -10  -6  10       96.13       77.75     26.67 o
  -9  -6  10       38.60       43.19     18.06 o
  -8  -6  10     2847.37     2830.63     70.30 o
  -7  -6  10       80.55      108.13     21.63 o
  -6  -6  10      162.87      143.19     22.74 o
  -5  -6  10      421.28      408.70     26.28 o
  -4  -6  10     2899.56     3075.73     52.26 o
  -3  -6  10      501.21      459.77     25.32 o
  -2  -6  10     2007.46     1968.87     42.76 o
  -1  -6  10      191.28      196.02     21.12 o
   0  -6  10      721.62      663.70     30.38 o
   1  -6  10      900.32      932.48     31.47 o
   2  -6  10     1740.84     1859.97     45.97 o
   3  -6  10      376.73      377.42     25.83 o
   4  -6  10       21.83       17.27     19.91 o
   5  -6  10       35.93       29.49     39.33 o
   6  -6  10     2400.69     2723.72    101.66 o
   7  -6  10      255.36      243.42     80.94 o
 -10  -5  10     1039.78     1078.56     66.06 o
  -9  -5  10     2104.33     2134.42     56.08 o
  -8  -5  10     1099.29     1146.26     30.84 o
  -7  -5  10       49.29       57.30     15.80 o
  -6  -5  10     2549.25     2477.00     43.60 o
  -5  -5  10     1949.63     1925.11     45.09 o
  -4  -5  10        6.32       19.12     18.24 o
  -3  -5  10     1699.95     1676.55     38.10 o
  -2  -5  10     1240.19     1183.74     33.16 o
  -1  -5  10      432.02      400.69     22.55 o
   0  -5  10        2.22       10.24     14.29 o
   1  -5  10     2140.61     2165.87     38.72 o
   2  -5  10        0.04        1.78     15.86 o
   3  -5  10      447.77      429.08     25.39 o
   4  -5  10      347.25      350.65     25.28 o
   5  -5  10      902.64      944.65     62.63 o
   6  -5  10      443.10      545.42     66.36 o
   7  -5  10      147.19      164.27     65.47 o
   8  -5  10      346.48      482.68     83.92 o
 -10  -4  10      906.17      897.84     60.02 o
  -9  -4  10      453.50      416.94     21.88 o
  -8  -4  10      379.86      394.17     20.65 o
  -7  -4  10      929.40      885.11     25.87 o
  -6  -4  10      754.72      739.71     24.69 o
  -5  -4  10      114.69      141.93     16.67 o
  -4  -4  10     4960.09     4996.22     66.06 o
  -3  -4  10      245.32      205.80     19.32 o
  -2  -4  10      302.49      300.71     20.09 o
  -1  -4  10        4.90        4.96     14.40 o
   0  -4  10     4051.22     4061.23     64.61 o
   1  -4  10      160.41      157.05     15.82 o
   2  -4  10       69.07       33.21     14.18 o
   3  -4  10      229.43      212.61     17.08 o
   4  -4  10      676.97      665.27     27.79 o
   5  -4  10     1108.98     1206.64     61.35 o
   6  -4  10      707.57      730.39     54.47 o
   7  -4  10      364.42      410.07     74.99 o
   8  -4  10      110.81       95.23     69.64 o
   9  -4  10      146.97      194.03     72.02 o
 -11  -3  10     1721.93     1686.14    122.90 o
 -10  -3  10      571.06      642.80     52.38 o
  -9  -3  10      907.77      893.78     26.92 o
  -8  -3  10       14.75       15.35     13.98 o
  -7  -3  10     2171.41     2121.17     35.87 o
  -6  -3  10       44.77       30.02     13.12 o
  -5  -3  10     6605.91     6758.49     58.37 o
  -4  -3  10       40.63       42.69     13.35 o
  -3  -3  10        8.84       10.36     13.96 o
  -2  -3  10      115.37      122.18     16.59 o
  -1  -3  10     5454.81     5609.02     84.04 o
   0  -3  10      290.82      285.06     16.61 o
   1  -3  10     2572.61     2561.83     37.32 o
   2  -3  10      147.08      136.91     14.64 o
   3  -3  10       88.58       96.58     13.87 o
   4  -3  10     1740.87     1774.08     35.20 o
   5  -3  10      444.53      412.93     19.04 o
   6  -3  10      341.33      311.56     41.59 o
   7  -3  10       24.13       82.73     58.92 o
   8  -3  10        8.85       19.05     61.30 o
   9  -3  10      627.18      623.74     87.49 o
  10  -3  10        8.32        0.60     68.44 o
 -11  -2  10      857.93      871.21     62.25 o
 -10  -2  10      630.98      639.26     51.72 o
  -9  -2  10      820.59      842.87     25.40 o
  -8  -2  10      958.10      941.10     34.12 o
  -7  -2  10       13.88        9.37     13.27 o
  -6  -2  10     3500.78     3548.08     69.00 o
  -5  -2  10      141.76      150.70     13.66 o
  -4  -2  10       14.15        7.43     11.90 o
  -3  -2  10       60.07       55.85     12.15 o
  -2  -2  10     7342.52     7365.29     89.36 o
  -1  -2  10        0.82        0.82     11.09 o
   0  -2  10     1523.53     1540.96     25.48 o
   1  -2  10      114.66      103.77     10.89 o
   2  -2  10      705.12      667.43     17.69 o
   3  -2  10     4113.25     4129.09     63.14 o
   4  -2  10     1048.27     1066.02     22.92 o
   5  -2  10     1040.75     1023.11     22.52 o
   6  -2  10      496.61      524.77     42.32 o
   7  -2  10      869.91      829.67     80.94 o
   8  -2  10     1317.07     1342.71     99.39 o
   9  -2  10      228.33      276.75     69.64 o
  10  -2  10      294.60      386.27     76.78 o
 -11  -1  10     1488.08     1486.59    109.81 o
 -10  -1  10      971.93      942.58     61.85 o
  -9  -1  10        0.62      -10.93     30.34 o
  -8  -1  10      228.07      233.83     16.81 o
  -7  -1  10     4762.68     4911.35     58.38 o
  -6  -1  10       93.16       78.90     12.82 o
  -5  -1  10       27.15       16.78     12.06 o
  -4  -1  10      504.38      488.78     18.20 o
  -3  -1  10     6664.46     7038.18     61.30 o
  -2  -1  10     1071.67      991.33     22.18 o
  -1  -1  10     4385.98     4198.81     40.75 o
   0  -1  10     1368.08     1367.89     24.42 o
   1  -1  10      655.13      617.93     16.65 o
   2  -1  10     5416.79     5285.99     57.88 o
   3  -1  10     2655.44     2662.85     29.94 o
   4  -1  10      270.50      251.59     13.36 o
   5  -1  10       64.74       54.88     10.48 o
   6  -1  10      377.76      419.38     35.08 o
   7  -1  10     2815.06     2987.76    125.58 o
   8  -1  10      313.48      333.89     62.49 o
   9  -1  10        4.06        7.74     49.40 o
  10  -1  10      172.40      171.41     61.90 o
  11  -1  10     1829.90     2145.00    130.34 o
 -11   0  10      193.18      155.08     42.37 o
 -10   0  10      120.83       70.53     34.93 o
  -9   0  10        9.46       -9.07     32.18 o
  -8   0  10     1191.69     1227.52     27.74 o
  -7   0  10       86.22       76.72     13.73 o
  -6   0  10      387.22      359.27     17.17 o
  -5   0  10     2384.65     2401.94     33.46 o
  -4   0  10     2957.71     3028.90     33.52 o
  -3   0  10       66.60       63.06      9.80 o
  -2   0  10     1772.80     1831.98     23.59 o
  -1   0  10     4407.15     4524.42     36.35 o
   0   0  10      122.45      124.98      9.12 o
   1   0  10     2233.86     2191.99     27.20 o
   2   0  10      866.92      851.47     17.95 o
   3   0  10      728.42      701.57     16.48 o
   4   0  10       46.74       54.07      9.92 o
   5   0  10     1323.03     1327.79     22.60 o
   6   0  10      931.08      954.94     28.03 o
   7   0  10     1352.23     1275.76    100.58 o
   8   0  10      164.97      141.06     49.99 o
   9   0  10     1305.94     1226.65     92.25 o
  10   0  10     1175.40     1173.08     96.42 o
  11   0  10      222.37      320.80     66.06 o
 -10   1  10      215.11      175.56     42.50 o
  -9   1  10      856.15      847.90     54.54 o
  -8   1  10       10.47        5.05     13.02 o
  -7   1  10      230.62      221.55     15.41 o
  -6   1  10     2881.93     2851.59     37.33 o
  -5   1  10     4078.79     4227.69     39.87 o
  -4   1  10      240.70      212.86     12.89 o
  -3   1  10      925.96     1030.19     24.87 o
  -2   1  10     1206.43     1162.73     19.01 o
  -1   1  10      782.38      773.42     15.43 o
   0   1  10      140.89      118.62      8.97 o
   1   1  10     5778.32     6063.61     42.83 o
   2   1  10       84.17       72.16      9.08 o
   3   1  10      122.98      110.36      9.47 o
   4   1  10       28.38       25.46      9.16 o
   5   1  10     1229.54     1232.99     21.85 o
   6   1  10      645.33      629.97     16.91 o
   7   1  10      223.92      186.88     40.47 o
   8   1  10      375.49      344.76     38.39 o
   9   1  10     1565.64     1447.07    231.22 o
  10   1  10      212.19      248.78     60.11 o
  11   1  10      848.84      923.71     86.30 o
  12   1  10        1.64       23.21     53.57 o
 -10   2  10     2393.97     2578.54    160.70 o
  -9   2  10      545.01      509.03     45.91 o
  -8   2  10      610.81      582.39     21.05 o
  -7   2  10      690.19      675.91     21.90 o
  -6   2  10     5873.67     6195.46     53.37 o
  -5   2  10     3279.76     3319.25     35.66 o
  -4   2  10     3239.59     3310.86     36.29 o
  -3   2  10     1174.06     1128.09     23.91 o
  -2   2  10     3939.89     4043.03     35.65 o
  -1   2  10      871.41      802.15     15.60 o
   0   2  10     8678.96     9024.10     44.82 o
   1   2  10      160.98      135.44     10.09 o
   2   2  10      437.09      361.95     12.38 o
   3   2  10        4.31        9.12      8.18 o
   4   2  10     4961.30     5057.03     40.55 o
   5   2  10      720.17      689.24     16.60 o
   6   2  10       78.69       79.17      9.82 o
   7   2  10      475.27      367.22     48.80 o
   8   2  10     1063.33      951.05     48.55 o
   9   2  10      647.08      591.24     43.05 o
  10   2  10      559.31      546.52     43.54 o
  11   2  10      353.27      321.99     60.71 o
  12   2  10        6.15      -16.07     52.38 o
 -10   3  10      559.07      545.59     55.28 o
  -9   3  10      136.22       97.81     33.22 o
  -8   3  10     1906.11     1949.32     73.62 o
  -7   3  10     1585.25     1545.56     29.24 o
  -6   3  10      882.08      880.68     23.09 o
  -5   3  10     3645.06     3721.53     38.02 o
  -4   3  10      553.64      538.21     16.50 o
  -3   3  10      208.25      190.29     12.02 o
  -2   3  10      173.12      170.28     11.23 o
  -1   3  10    10303.98    10657.09     58.08 o
   0   3  10        7.13        2.96      7.54 o
   1   3  10      243.31      210.48     11.65 o
   2   3  10      248.84      233.88     11.59 o
   3   3  10     4356.96     4391.52     35.41 o
   4   3  10     3760.17     3659.43     36.59 o
   5   3  10     1017.80     1049.02     24.38 o
   6   3  10      705.42      706.09     29.73 o
   8   3  10     1613.93     1453.41     77.97 o
   9   3  10     3494.13     3493.68     96.42 o
  10   3  10       42.43       37.60     26.50 o
  11   3  10        8.16        1.64     29.66 o
  12   3  10      310.06      304.13     65.47 o
  13   3  10     2840.65     2799.68    140.46 o
  -9   4  10      748.78      778.37     55.95 o
  -8   4  10      272.13      261.89     42.41 o
  -7   4  10      131.74      136.72     14.84 o
  -6   4  10     1546.72     1584.86     29.35 o
  -5   4  10      247.90      269.84     14.74 o
  -4   4  10      480.57      461.37     16.87 o
  -3   4  10     1491.67     1484.32     25.46 o
  -2   4  10     8537.91     8663.94     55.57 o
  -1   4  10       12.86        6.20      9.08 o
   0   4  10       52.43       34.41     10.16 o
   1   4  10      216.05      179.47     11.95 o
   2   4  10     2567.53     2625.00     31.09 o
   3   4  10     1092.39     1068.53     20.28 o
   4   4  10     7040.08     7025.77     66.28 o
   5   4  10      441.58      414.54     16.01 o
   6   4  10        0.69       12.45      8.80 o
   7   4  10     3530.32     3538.21     42.77 o
   8   4  10     3259.02     3386.90     80.30 o
   9   4  10        4.49        0.00     33.92 o
  10   4  10       88.76       66.06     35.71 o
  11   4  10        7.62       -3.87     29.88 o
  12   4  10     2646.28     2624.70    108.62 o
  13   4  10      222.98      224.96     42.50 o
  -9   5  10      328.27      327.94     70.23 o
  -8   5  10      342.09      295.80     64.28 o
  -7   5  10     2322.01     2423.89     39.31 o
  -6   5  10     1014.34     1015.37     28.64 o
  -5   5  10      485.48      411.05     18.49 o
  -4   5  10       78.40       68.95     13.48 o
  -3   5  10     3228.29     3303.57     40.90 o
  -2   5  10      185.95      176.90     13.28 o
  -1   5  10      106.46       95.90     12.48 o
   0   5  10     2138.33     2187.63     34.28 o
   1   5  10     1753.55     1727.70     27.15 o
   2   5  10       73.10       80.03     11.13 o
   3   5  10      801.32      751.88     18.18 o
   4   5  10     1509.79     1535.94     27.52 o
   5   5  10      415.78      377.03     15.78 o
   6   5  10      783.11      755.16     23.72 o
   7   5  10      555.60      561.87     17.26 o
   8   5  10      743.28      624.20     53.57 o
   9   5  10      178.17      181.29     28.77 o
  10   5  10      310.74      277.35     50.59 o
  11   5  10      435.62      381.50     54.16 o
  12   5  10      118.96      151.77     49.99 o
  13   5  10      131.15       58.16     36.31 o
  -8   6  10     2703.34     2713.98    134.51 o
  -7   6  10      502.54      427.93     61.30 o
  -6   6  10        9.85        8.04     15.01 o
  -5   6  10        1.24       11.56     13.91 o
  -4   6  10     4712.37     4833.38     55.62 o
  -3   6  10        2.54        8.69     11.81 o
  -2   6  10      170.43      169.41     14.59 o
  -1   6  10     2446.34     2485.85     35.09 o
   0   6  10     2318.77     2351.10     33.10 o
   1   6  10     2040.52     1974.44     30.03 o
   2   6  10     1830.61     1835.29     28.24 o
   3   6  10     1870.07     1842.37     27.32 o
   4   6  10       53.77       47.78     11.10 o
   5   6  10     3849.94     3768.53     41.81 o
   6   6  10     3117.10     3209.49     37.90 o
   7   6  10      270.14      272.97     14.09 o
   8   6  10       63.97       30.19     23.47 o
   9   6  10      193.43      213.67     31.85 o
  10   6  10     2108.91     2052.75     68.41 o
  11   6  10      355.75      310.08     54.16 o
  12   6  10       56.39       48.80     45.83 o
  13   6  10      444.08      354.13     61.30 o
  -8   7  10        1.77       19.05     54.16 o
  -7   7  10      489.43      424.36     64.87 o
  -6   7  10       95.47       73.18     16.78 o
  -5   7  10     3857.85     3895.29     57.63 o
  -4   7  10     2415.15     2437.96     42.25 o
  -3   7  10     1393.63     1393.37     32.31 o
  -2   7  10     2289.13     2411.68     39.35 o
  -1   7  10     3371.65     3493.71     45.54 o
   0   7  10     2706.42     2780.52     40.34 o
   1   7  10     9241.59     9290.08     64.29 o
   2   7  10        2.77       16.27     11.19 o
   3   7  10        0.34       14.82     12.39 o
   4   7  10     3065.23     2990.07     39.55 o
   5   7  10     5833.17     5981.79     54.43 o
   6   7  10      372.81      368.72     16.42 o
   7   7  10      164.76      162.43     13.20 o
   8   7  10     1162.51     1068.46     37.59 o
   9   7  10     1765.40     1753.45     62.52 o
  10   7  10     2143.40     2182.52     77.37 o
  11   7  10       41.14       34.52     39.88 o
  12   7  10     1102.06      893.95     84.51 o
  13   7  10      797.43      788.60     81.54 o
  -7   8  10       67.17       49.99     51.18 o
  -6   8  10      220.33      216.65     22.59 o
  -5   8  10       77.96       66.40     17.03 o
  -4   8  10     1115.83     1101.01     32.00 o
  -3   8  10     3167.98     3214.89     48.37 o
  -2   8  10     1421.35     1395.83     32.18 o
  -1   8  10       64.91       65.80     13.43 o
   0   8  10     1592.49     1536.27     32.47 o
   1   8  10        1.74        4.63     15.16 o
   2   8  10        0.78        9.26     12.99 o
   3   8  10       11.58       17.66     12.26 o
   4   8  10     4693.44     4744.42     50.93 o
   5   8  10      619.07      571.03     20.62 o
   6   8  10       14.72       12.31     11.74 o
   7   8  10      455.56      433.54     23.06 o
   8   8  10     1055.32     1053.08     23.96 o
   9   8  10     2031.50     1994.21     66.59 o
  10   8  10     1709.22     1701.73     64.13 o
  11   8  10      152.32      144.03     49.99 o
  12   8  10      398.32      338.06     60.11 o
  13   8  10      114.27      152.96     59.52 o
  -5   9  10      187.64      171.72     22.14 o
  -4   9  10     2669.61     2644.53     56.89 o
  -3   9  10     1250.25     1242.34     40.67 o
  -2   9  10      207.04      191.38     20.72 o
  -1   9  10     1264.15     1226.80     34.91 o
   0   9  10      104.05       93.17     16.82 o
   1   9  10      128.79      108.23     15.87 o
   2   9  10       43.58       43.75     14.76 o
   3   9  10     2932.32     3055.89     54.79 o
   4   9  10      271.27      258.96     16.66 o
   5   9  10        0.23       -5.00     13.03 o
   6   9  10        0.56        3.71     11.30 o
   7   9  10     1423.93     1374.07     29.60 o
   8   9  10      380.97      387.76     17.51 o
   9   9  10      813.11      736.57     45.17 o
  10   9  10      129.49      107.86     31.60 o
  11   9  10      189.12      145.22     48.21 o
  12   9  10       93.68       26.78     45.83 o
  13   9  10     1884.61     1871.22    118.44 o
  -5  10  10      716.19      750.59     34.33 o
  -4  10  10     1063.32     1018.68     36.90 o
  -3  10  10      141.00      153.17     22.96 o
  -2  10  10     3320.25     3279.05     56.81 o
  -1  10  10      147.17      121.85     21.51 o
   0  10  10      317.45      264.37     22.69 o
   1  10  10       65.30       68.27     16.99 o
   2  10  10     4941.85     5145.76     75.99 o
   3  10  10        4.62       -4.23     15.62 o
   4  10  10      576.19      544.12     23.24 o
   5  10  10      489.23      453.39     19.90 o
   6  10  10      164.63      158.95     14.85 o
   7  10  10      341.97      320.09     16.47 o
   8  10  10      414.75      400.09     19.90 o
   9  10  10     2509.71     2516.67     76.77 o
  10  10  10       86.72      110.11     47.61 o
  11  10  10      112.98       70.83     50.59 o
  12  10  10      786.14      746.94     81.54 o
  13  10  10      151.98      132.13     60.11 o
  -4  11  10       16.21       30.87     21.90 o
  -3  11  10     2974.97     2984.79     57.88 o
  -2  11  10        8.21        7.21     20.14 o
  -1  11  10       11.61       10.65     17.12 o
   0  11  10      641.60      592.23     26.85 o
   1  11  10     3275.74     3372.62     52.43 o
   2  11  10      878.82      839.58     29.51 o
   3  11  10       51.00       55.25     15.52 o
   4  11  10      234.41      224.41     19.23 o
   5  11  10      145.85      117.75     15.89 o
   6  11  10     1195.37     1184.24     28.64 o
   7  11  10     3778.51     3899.71     52.49 o
   8  11  10      696.70      633.58     24.66 o
   9  11  10      202.34      238.06     28.06 o
  10  11  10      760.11      765.99     77.97 o
  11  11  10     2257.46     2275.34    123.80 o
  12  11  10        8.84        0.00     47.61 o
  13  11  10       74.95       82.13     49.40 o
  -3  12  10        1.89        1.63     24.81 o
  -2  12  10      802.13      754.30     34.01 o
  -1  12  10       22.14       31.54     17.71 o
   0  12  10     2052.76     2093.51     50.66 o
   1  12  10      947.27      936.85     31.46 o
   2  12  10      838.66      780.13     38.06 o
   3  12  10       66.38       70.15     18.66 o
   4  12  10      212.19      226.70     21.00 o
   5  12  10     1019.57     1042.74     38.23 o
   6  12  10     3930.89     4188.28     67.50 o
   7  12  10        1.45       12.08     16.17 o
   8  12  10        4.29       -0.19     15.59 o
   9  12  10      319.14      280.10     20.74 o
  10  12  10     1684.33     1528.40     99.99 o
  11  12  10      247.20      277.94     63.68 o
  12  12  10      243.47      247.00     59.52 o
  -2  13  10      126.28      140.16     28.56 o
  -1  13  10      856.70      874.96     37.25 o
   0  13  10       26.01       19.56     21.62 o
   1  13  10       95.07       81.04     24.17 o
   2  13  10      816.01      761.71     39.69 o
   3  13  10        7.90        7.43     21.78 o
   4  13  10      256.82      228.18     26.90 o
   5  13  10     1367.47     1370.17     39.29 o
   6  13  10      139.72      149.13     21.34 o
   7  13  10        0.04       14.78     17.17 o
   8  13  10      167.61      196.43     20.79 o
   9  13  10      502.88      486.47     25.30 o
  10  13  10       84.01       82.73     48.21 o
  11  13  10      293.90      273.18     58.92 o
   0  14  10      266.87      269.47     32.59 o
   1  14  10     1665.09     1733.19     55.48 o
   2  14  10      166.14      128.78     26.12 o
   3  14  10      565.96      497.99     34.34 o
   4  14  10     1058.26     1080.17     43.72 o
   5  14  10        5.73        1.28     23.20 o
   6  14  10       47.89       60.80     19.57 o
   7  14  10       42.02       50.39     21.06 o
   8  14  10     1609.47     1725.84     52.26 o
   9  14  10      140.21      142.94     20.78 o
  10  14  10       34.16       -5.95     46.42 o
   2  15  10       16.67       -5.22     24.25 o
   3  15  10     1021.66     1062.35     46.94 o
   4  15  10      137.39      102.32     28.96 o
   5  15  10      211.02      207.42     29.70 o
   6  15  10      326.45      392.69     34.21 o
   7  15  10     1192.75     1227.29     48.43 o
   8  15  10      241.67      247.24     24.17 o
   9  15  10        0.24        0.28     23.17 o
  -5  -9  11        7.05       13.78     28.25 o
  -4  -9  11       59.02       39.71     27.61 o
  -3  -9  11      302.89      309.61     32.04 o
  -2  -9  11      726.88      850.60     40.19 o
  -1  -9  11      249.48      266.23     31.09 o
   0  -9  11      220.33      203.83     27.57 o
  -7  -8  11     1102.52     1209.86     57.73 o
  -6  -8  11        4.05       18.91     25.76 o
  -5  -8  11        1.54        6.04     26.70 o
  -4  -8  11       90.16      104.20     25.41 o
  -3  -8  11     1254.21     1164.52     43.24 o
  -2  -8  11       49.08       40.50     23.02 o
  -1  -8  11      146.57      155.06     24.89 o
   0  -8  11      829.89      898.28     38.86 o
   1  -8  11      105.33       84.56     26.73 o
   2  -8  11       16.22       14.58     26.60 o
   3  -8  11      493.77      510.59     43.32 o
  -8  -7  11     2133.47     2068.17     48.99 o
  -7  -7  11      471.48      480.13     29.70 o
  -6  -7  11       11.58        3.49     23.46 o
  -5  -7  11      125.48      139.89     23.99 o
  -4  -7  11     4327.43     4527.89     83.68 o
  -3  -7  11      290.39      270.69     26.40 o
  -2  -7  11      845.77      803.36     35.80 o
  -1  -7  11      128.14      154.64     23.54 o
   0  -7  11     1319.86     1348.02     42.62 o
   1  -7  11      538.98      538.61     31.84 o
   2  -7  11     1662.31     1796.61     54.63 o
   3  -7  11       25.87       15.99     22.73 o
   4  -7  11      129.14      140.96     47.11 o
  -9  -6  11     1934.05     1784.09     59.03 o
  -8  -6  11      872.57      861.99     30.02 o
  -7  -6  11       15.65        2.36     17.89 o
  -6  -6  11      347.43      341.26     23.05 o
  -5  -6  11     3308.46     3315.70     62.24 o
  -4  -6  11      190.47      204.34     23.17 o
  -3  -6  11     2075.45     2096.03     45.79 o
  -2  -6  11      344.84      350.37     25.01 o
  -1  -6  11      161.23      150.74     19.81 o
   0  -6  11      715.89      718.55     33.02 o
   1  -6  11     4751.32     5225.54     68.80 o
   2  -6  11       27.80       41.05     18.16 o
   3  -6  11        0.21       -6.73     20.74 o
   4  -6  11        5.08       14.06     38.74 o
   5  -6  11     1440.62     1574.80     80.47 o
   6  -6  11      209.24      291.41     50.88 o
  -9  -5  11      156.13      145.42     19.47 o
  -8  -5  11       21.38       15.66     17.67 o
  -7  -5  11      728.18      667.49     26.01 o
  -6  -5  11      282.51      273.67     19.07 o
  -5  -5  11      328.83      320.90     21.85 o
  -4  -5  11     2047.86     2052.32     53.22 o
  -3  -5  11      323.06      305.36     24.48 o
  -2  -5  11       29.69       31.51     18.13 o
  -1  -5  11        1.81        3.65     15.89 o
   0  -5  11     3626.45     3814.90     68.74 o
   1  -5  11      326.35      329.63     21.18 o
   2  -5  11       17.75       25.06     15.61 o
   3  -5  11       20.56       26.74     18.27 o
   4  -5  11      800.34      794.54     33.06 o
   5  -5  11      557.06      604.99     84.81 o
   6  -5  11      385.85      397.60     49.47 o
   7  -5  11      263.71      209.50     76.18 o
 -10  -4  11      106.87      123.31     42.03 o
  -9  -4  11        3.88       -1.97     16.48 o
  -8  -4  11      137.29      129.45     18.53 o
  -7  -4  11     1614.04     1548.03     33.78 o
  -6  -4  11       96.60       76.77     15.55 o
  -5  -4  11     1350.49     1336.06     34.91 o
  -4  -4  11      428.95      399.89     21.57 o
  -3  -4  11      478.07      402.53     20.99 o
  -2  -4  11       63.50       63.00     17.43 o
  -1  -4  11     3874.82     4052.42     57.03 o
   0  -4  11      215.79      220.86     17.48 o
   1  -4  11      118.17      113.94     16.13 o
   2  -4  11      314.22      280.90     18.70 o
   3  -4  11      606.83      590.06     25.55 o
   4  -4  11      198.39      190.52     21.68 o
   5  -4  11      213.95      237.02     42.55 o
   6  -4  11      636.34      646.74     54.48 o
   7  -4  11       54.92       41.07     66.66 o
   8  -4  11      215.72      264.85     81.54 o
 -10  -3  11      248.21      194.57     40.15 o
  -9  -3  11      291.99      319.25     20.52 o
  -8  -3  11      571.98      582.74     23.79 o
  -7  -3  11     1035.20     1040.80     28.30 o
  -6  -3  11     2615.48     2666.36     40.47 o
  -5  -3  11      732.35      802.24     24.55 o
  -4  -3  11       89.76      101.04     14.66 o
  -3  -3  11      219.27      179.58     17.33 o
  -2  -3  11     7388.89     7275.74     97.42 o
  -1  -3  11      496.55      434.93     17.63 o
   0  -3  11       37.73       37.21     12.22 o
   1  -3  11      291.18      262.95     16.03 o
   2  -3  11     1051.70     1029.06     23.93 o
   3  -3  11      480.44      457.31     20.28 o
   4  -3  11      124.55       99.17     14.56 o
   5  -3  11     2044.60     2015.26     52.14 o
   6  -3  11      362.32      382.72     43.04 o
   7  -3  11      286.41      267.83     72.02 o
   8  -3  11      200.65      239.85     67.85 o
   9  -3  11        0.38        7.74     70.23 o
 -10  -2  11      471.54      456.66     72.31 o
  -9  -2  11       13.34       20.18     15.50 o
  -8  -2  11     1232.86     1191.88     29.50 o
  -7  -2  11     2446.63     2507.28     49.42 o
  -6  -2  11      265.99      252.21     17.68 o
  -5  -2  11      200.17      175.93     14.68 o
  -4  -2  11      118.91      112.02     14.87 o
  -3  -2  11     9521.77     9664.22     71.66 o
  -2  -2  11     1380.79     1369.99     34.81 o
  -1  -2  11      750.94      728.88     21.30 o
   0  -2  11      705.03      686.57     19.33 o
   1  -2  11     3034.54     3052.98     36.00 o
   2  -2  11     2727.95     2797.95     34.24 o
   3  -2  11     3017.36     3057.18     43.79 o
   4  -2  11     1430.27     1389.14     27.21 o
   5  -2  11     1112.47     1086.74     24.71 o
   6  -2  11     1853.51     1920.62    107.13 o
   7  -2  11     1712.39     1714.69    107.73 o
   8  -2  11      789.44      764.20     80.94 o
   9  -2  11        2.93       15.47     58.92 o
  10  -2  11       43.62       38.09     61.30 o
 -10  -1  11       16.30       26.50     38.51 o
  -9  -1  11      521.63      488.16     32.66 o
  -8  -1  11     1180.73     1130.46     28.37 o
  -7  -1  11        3.52       13.94     13.72 o
  -6  -1  11      831.82      881.48     24.58 o
  -5  -1  11      540.08      541.52     20.15 o
  -4  -1  11     4902.83     5011.27     56.44 o
  -3  -1  11     1298.00     1278.80     27.89 o
  -2  -1  11      822.81      796.23     19.87 o
  -1  -1  11     1214.88     1231.97     25.49 o
   0  -1  11     2312.37     2250.57     50.64 o
   1  -1  11       46.47       54.49     11.20 o
   2  -1  11     2486.87     2567.74     36.89 o
   3  -1  11      212.42      192.20     13.98 o
   4  -1  11      104.08       95.87     12.44 o
   5  -1  11       45.83       42.52     11.23 o
   6  -1  11     2986.90     3235.95    129.75 o
   7  -1  11      571.86      556.48     69.04 o
   8  -1  11       13.91       41.66     49.40 o
   9  -1  11       42.81       67.25     47.61 o
  10  -1  11     1047.84     1142.73     98.80 o
 -10   0  11      371.91      349.64     70.23 o
  -9   0  11      259.22      213.11     37.24 o
  -8   0  11      161.64      168.56     16.53 o
  -7   0  11       71.44       71.70     13.47 o
  -6   0  11      737.92      714.95     22.96 o
  -5   0  11     2938.89     2979.37     58.26 o
  -4   0  11        0.60       -2.62     11.25 o
  -3   0  11       16.85       21.43     11.01 o
  -2   0  11     1624.12     1589.77     25.48 o
  -1   0  11     1852.28     1894.78     34.03 o
   0   0  11      191.60      200.42     13.00 o
   1   0  11     1558.31     1527.15     25.78 o
   2   0  11     1851.92     1872.38     27.96 o
   3   0  11      103.44       74.59     11.45 o
   4   0  11       52.46       43.04     10.96 o
   5   0  11     2157.80     2190.72     29.85 o
   6   0  11      141.36      122.01     46.42 o
   7   0  11        0.27      -10.12     45.23 o
   8   0  11       22.28       10.71     45.23 o
   9   0  11      969.85      979.06     85.70 o
  10   0  11      199.58      189.26     58.92 o
  11   0  11      263.74      308.89     74.40 o
 -10   1  11     1687.68     1717.73     78.06 o
  -9   1  11        8.35       16.91     32.87 o
  -8   1  11        0.17        7.21     13.84 o
  -7   1  11      252.15      233.08     16.79 o
  -6   1  11     4477.66     4599.48     48.94 o
  -5   1  11     1155.05     1117.75     25.74 o
  -4   1  11       11.60        5.86     10.29 o
  -3   1  11     1671.76     1624.54     25.59 o
  -2   1  11     3836.28     3998.41     46.44 o
  -1   1  11       14.07       23.09      9.86 o
   0   1  11     6411.09     6532.92     46.87 o
   1   1  11      699.34      658.08     16.77 o
   2   1  11       23.01       19.64      9.54 o
   3   1  11      620.11      610.53     17.85 o
   4   1  11     5232.96     5445.83     48.22 o
   5   1  11       39.50       38.51      9.71 o
   6   1  11       11.34       18.00     10.02 o
   7   1  11      185.67      142.25     45.83 o
   8   1  11     1724.57     1599.89    109.51 o
   9   1  11      673.00      637.43     69.04 o
  10   1  11       21.61       23.81     49.40 o
  11   1  11      358.33      262.47     67.85 o
 -10   2  11      418.13      419.65     51.34 o
  -9   2  11      102.16       81.45     33.22 o
  -8   2  11       13.67       14.22     14.46 o
  -7   2  11     2075.20     2067.63     34.66 o
  -6   2  11     1530.63     1544.47     30.44 o
  -5   2  11     1010.64      961.78     24.01 o
  -4   2  11     2008.03     2057.88     29.30 o
  -3   2  11     1699.84     1595.49     25.30 o
  -2   2  11       43.97       52.91     10.96 o
  -1   2  11     8210.00     8604.37     72.22 o
   0   2  11      285.48      282.41     13.24 o
   1   2  11      928.43      885.75     18.38 o
   2   2  11      109.57       88.15     10.32 o
   3   2  11     8951.11     9121.97     61.66 o
   4   2  11       15.44       19.84     10.39 o
   5   2  11       50.28       53.92      9.90 o
   6   2  11      893.36      872.70     20.20 o
   7   2  11      202.55      212.48     47.61 o
   8   2  11     1990.63     2154.74    229.74 o
   9   2  11      742.07      679.61     53.86 o
  10   2  11      965.44      843.95     80.94 o
  11   2  11        9.30       24.40     46.42 o
  12   2  11      217.15      201.76     60.71 o
  -9   3  11       15.18       11.36     36.92 o
  -8   3  11      687.56      704.27     51.10 o
  -7   3  11      609.27      575.92     21.16 o
  -6   3  11     1564.65     1574.00     30.44 o
  -5   3  11      548.26      533.75     19.46 o
  -4   3  11      477.21      462.17     16.84 o
  -3   3  11       15.71       16.68     10.65 o
  -2   3  11     7676.52     7831.60     54.59 o
  -1   3  11        0.33       -3.77      9.64 o
   0   3  11      519.87      527.46     15.74 o
   1   3  11       15.73       13.17      9.60 o
   2   3  11     6607.19     6659.81     44.95 o
   3   3  11      708.80      708.10     18.79 o
   4   3  11     3122.50     3202.62     34.44 o
   5   3  11      221.52      235.83     13.24 o
   6   3  11      956.65      935.23     19.69 o
   7   3  11     3066.57     3262.73    117.84 o
   8   3  11     2326.82     2327.05    168.43 o
   9   3  11       71.41       43.94     52.67 o
  10   3  11       74.77       65.09     31.25 o
  11   3  11      303.05      271.22     40.17 o
  12   3  11     1435.57     1424.24    104.15 o
  -9   4  11      336.67      334.21     44.88 o
  -8   4  11      537.70      496.20     47.95 o
  -7   4  11     1064.48     1055.78     29.10 o
  -6   4  11     1042.75     1094.67     26.13 o
  -5   4  11      491.42      446.60     17.62 o
  -4   4  11      171.26      182.52     13.48 o
  -3   4  11     5069.73     5156.92     46.96 o
  -2   4  11      259.90      266.27     13.97 o
  -1   4  11      162.81      184.50     13.68 o
   0   4  11        0.24       -0.34      9.63 o
   1   4  11     7964.44     7847.96     56.91 o
   2   4  11      445.55      426.31     16.19 o
   3   4  11     1889.04     1948.70     27.91 o
   4   4  11     1039.69     1000.97     22.24 o
   5   4  11      783.96      784.36     23.04 o
   6   4  11     1090.87     1058.66     25.31 o
   7   4  11      659.29      641.30     23.91 o
   9   4  11      424.14      291.04     48.21 o
  10   4  11       84.21       95.77     41.36 o
  11   4  11      566.36      523.98     48.08 o
  12   4  11      212.95      252.78     41.46 o
  13   4  11       15.11       23.81     46.42 o
  -8   5  11     1003.09     1046.31     88.68 o
  -7   5  11     1996.51     2071.93     40.52 o
  -6   5  11       26.83       18.99     14.43 o
  -5   5  11       13.12        3.36     13.83 o
  -4   5  11      879.54      839.59     24.01 o
  -3   5  11      337.59      316.16     16.77 o
  -2   5  11       29.18       19.27     12.88 o
  -1   5  11     3345.86     3432.21     41.36 o
   0   5  11     5356.02     5517.57     50.32 o
   1   5  11      404.26      378.44     16.70 o
   2   5  11        5.44       14.37     10.13 o
   3   5  11     3902.98     3963.15     39.48 o
   4   5  11      436.07      438.82     18.40 o
   5   5  11      725.66      675.23     20.73 o
   6   5  11     1524.81     1480.20     27.52 o
   7   5  11     1510.96     1508.32     25.23 o
   8   5  11        4.46        9.52     33.92 o
   9   5  11      528.28      465.74     38.85 o
  10   5  11     1254.28     1103.45     81.54 o
  11   5  11      311.49      259.49     49.99 o
  12   5  11       13.61       30.35     46.42 o
  13   5  11      256.33      239.72     44.32 o
  -8   6  11      119.75       80.35     54.76 o
  -7   6  11        1.25        1.16     25.27 o
  -6   6  11       58.44       64.92     16.96 o
  -5   6  11     2952.08     3009.26     53.68 o
  -4   6  11       64.30       73.24     14.64 o
  -3   6  11      513.53      466.84     20.22 o
  -2   6  11     1857.13     1944.98     33.41 o
  -1   6  11     5098.62     5307.24     51.95 o
   0   6  11     2271.01     2271.58     33.74 o
   1   6  11     1465.02     1395.85     26.93 o
   2   6  11     1369.01     1345.64     25.70 o
   3   6  11      545.53      540.81     17.30 o
   4   6  11       35.24       42.35     12.96 o
   5   6  11     5333.73     5495.43     52.37 o
   6   6  11       92.22       87.39     12.45 o
   7   6  11      328.54      318.10     16.10 o
   8   6  11        3.78       20.83     35.12 o
   9   6  11     2091.06     2172.98     71.87 o
  10   6  11      925.87      825.66     48.77 o
  11   6  11      204.93      217.83     48.80 o
  12   6  11     1066.58      999.89     86.30 o
  13   6  11      878.37      766.58     78.56 o
  -7   7  11       96.73       98.20     55.95 o
  -6   7  11     1723.53     1679.93     45.25 o
  -5   7  11      446.92      451.46     22.17 o
  -4   7  11     1170.70     1117.04     29.03 o
  -3   7  11      727.31      750.39     24.53 o
  -2   7  11     4399.80     4501.90     50.40 o
  -1   7  11     1241.32     1245.76     27.82 o
   0   7  11     1355.90     1313.25     28.90 o
   1   7  11      410.83      372.15     16.69 o
   2   7  11     1595.95     1568.05     28.75 o
   3   7  11       20.50       28.97     13.11 o
   4   7  11     4640.34     4865.44     57.89 o
   5   7  11        8.80       10.21     11.70 o
   6   7  11       83.53       81.50     13.14 o
   7   7  11      129.15      116.91     13.15 o
   8   7  11      898.50      868.35     64.87 o
   9   7  11      751.02      702.97     72.91 o
  10   7  11       96.35      102.82     31.25 o
  11   7  11      583.88      552.32     69.04 o
  12   7  11      242.45      297.59     61.30 o
  13   7  11      214.31      211.88     57.73 o
  -7   8  11      972.15      899.90     92.85 o
  -6   8  11      109.81       75.78     18.77 o
  -5   8  11       22.61       24.82     17.56 o
  -4   8  11     1511.31     1547.86     36.92 o
  -3   8  11     3132.09     3159.92     49.27 o
  -2   8  11      762.61      744.29     26.90 o
  -1   8  11      773.92      754.67     26.46 o
   0   8  11      242.76      244.76     15.97 o
   1   8  11     1257.93     1251.74     27.60 o
   2   8  11       11.45       36.21     14.31 o
   3   8  11     9153.53     9372.05     74.93 o
   4   8  11        1.90        5.68     13.88 o
   5   8  11       20.29       29.45     12.68 o
   6   8  11      461.99      441.38     20.76 o
   7   8  11     3744.81     3873.57     46.22 o
   8   8  11      897.40      859.12     26.07 o
   9   8  11     1105.41      999.17     69.04 o
  10   8  11       13.59       20.87     29.14 o
  11   8  11      654.57      561.84     70.23 o
  12   8  11      858.07      885.02     82.13 o
  13   8  11     1172.01     1192.13     98.80 o
  -6   9  11       63.56       77.97     52.38 o
  -5   9  11      459.08      466.20     28.64 o
  -4   9  11      668.85      676.89     28.57 o
  -3   9  11      520.06      500.08     25.51 o
  -2   9  11     2260.99     2220.67     43.21 o
  -1   9  11      801.09      764.85     30.15 o
   0   9  11       24.34        5.30     16.75 o
   1   9  11      119.53      129.43     19.41 o
   2   9  11     7411.06     7580.99     70.65 o
   3   9  11       20.15       21.93     15.38 o
   4   9  11      336.35      305.49     19.10 o
   5   9  11       59.31       61.04     14.17 o
   6   9  11     2594.09     2520.84     43.82 o
   7   9  11      570.40      586.22     24.10 o
   8   9  11      458.27      432.46     22.37 o
   9   9  11      739.91      729.36     47.53 o
  10   9  11      206.04      177.31     33.12 o
  11   9  11     1627.16     1552.21    103.56 o
  12   9  11      660.30      502.92     67.85 o
  13   9  11      311.34      343.41     70.83 o
  -5  10  11       83.81       55.83     20.72 o
  -4  10  11       77.17       79.02     20.48 o
  -3  10  11     1708.76     1661.81     49.06 o
  -2  10  11     1257.20     1253.32     43.27 o
  -1  10  11       33.48       20.84     21.04 o
   0  10  11      646.69      595.13     30.63 o
   1  10  11     1919.42     2012.96     44.86 o
   2  10  11       25.11       22.58     18.41 o
   3  10  11       50.24       51.90     17.66 o
   4  10  11     1871.29     1852.19     41.19 o
   5  10  11      493.03      483.33     24.71 o
   6  10  11      334.60      326.16     20.56 o
   7  10  11      889.75      904.57     27.52 o
   8  10  11     1999.66     2025.68     35.15 o
   9  10  11      319.00      311.51     45.23 o
  10  10  11      969.33     1024.99     78.56 o
  11  10  11      879.27      923.71     83.92 o
  12  10  11       81.53       40.47     51.18 o
  13  10  11       15.86       77.37     54.76 o
  -4  11  11     1978.54     1951.81     50.31 o
  -3  11  11      146.36      124.94     23.38 o
  -2  11  11      168.68      171.89     23.68 o
  -1  11  11        8.52       10.42     20.16 o
   0  11  11     2670.80     2665.86     52.80 o
   1  11  11       88.36       90.01     20.60 o
   2  11  11      726.32      714.27     27.38 o
   3  11  11       55.52       62.44     17.73 o
   4  11  11     2093.84     2185.84     42.22 o
   5  11  11      342.36      331.49     18.91 o
   6  11  11     1277.36     1267.45     30.19 o
   7  11  11      290.27      296.22     17.70 o
   8  11  11        2.62       20.07     17.32 o
   9  11  11      555.09      553.81     44.56 o
  10  11  11     1054.98      979.65     83.32 o
  11  11  11        7.54       -7.14     41.07 o
  12  11  11       33.41       48.21     44.64 o
  -3  12  11      158.89      150.66     24.40 o
  -2  12  11       27.81       17.09     22.95 o
  -1  12  11     1905.21     1998.04     51.27 o
   0  12  11      320.27      303.16     26.46 o
   1  12  11      346.03      328.36     24.44 o
   2  12  11     1030.22     1058.63     34.74 o
   3  12  11     2392.93     2371.77     46.23 o
   4  12  11     1282.74     1283.03     34.76 o
   5  12  11      956.90      956.05     28.58 o
   6  12  11      594.68      620.78     24.40 o
   7  12  11      205.17      182.59     19.69 o
   8  12  11      530.66      526.36     24.94 o
   9  12  11      887.45      896.49     37.89 o
  10  12  11       52.69       54.16     51.78 o
  11  12  11       66.27       49.40     50.59 o
  12  12  11       26.62        0.00     54.76 o
  -1  13  11      213.77      197.78     33.34 o
   0  13  11      211.95      227.79     24.60 o
   1  13  11     2062.46     2108.18     46.85 o
   2  13  11     1214.81     1188.23     36.85 o
   3  13  11      802.92      794.47     32.62 o
   4  13  11     1024.40      998.21     41.03 o
   5  13  11      163.78      170.97     26.40 o
   6  13  11       53.98       71.68     18.10 o
   7  13  11      171.24      193.08     21.01 o
   8  13  11     3287.07     3368.16     54.86 o
   9  13  11      300.14      317.86     23.02 o
  10  13  11       37.94       54.76     48.80 o
  11  13  11        1.57      -18.45     56.54 o
   0  14  11     1023.78      956.58     45.29 o
   1  14  11      458.19      413.21     35.48 o
   2  14  11      199.85      171.29     28.02 o
   3  14  11     1368.86     1336.52     50.19 o
   4  14  11        0.27        8.59     23.47 o
   5  14  11        0.04        7.54     20.48 o
   6  14  11      309.03      309.98     26.89 o
   7  14  11     1925.38     1928.94     45.55 o
   8  14  11      158.32      156.13     20.70 o
   9  14  11      143.02      141.68     21.36 o
  10  14  11      149.40      115.46     55.95 o
   3  15  11       78.36       56.79     28.54 o
   4  15  11        2.57        0.70     26.17 o
   5  15  11      335.36      328.48     33.48 o
   6  15  11     1129.77     1195.72     49.67 o
   7  15  11        3.26        0.42     20.71 o
   8  15  11       99.53      105.25     21.03 o
  -5  -8  12       57.67       67.76     30.50 o
  -4  -8  12     1982.83     2092.07     62.96 o
  -3  -8  12        2.30       12.28     24.16 o
  -2  -8  12       13.36       -5.82     25.99 o
  -1  -8  12      169.94      193.43     28.44 o
   0  -8  12      721.20      804.81     40.06 o
  -6  -7  12        0.11      -11.49     20.48 o
  -5  -7  12     3271.12     3532.11     69.93 o
  -4  -7  12      581.13      597.32     35.70 o
  -3  -7  12      402.64      387.90     30.16 o
  -2  -7  12       50.50       57.93     23.64 o
  -1  -7  12      269.39      263.01     28.11 o
   0  -7  12      600.11      617.77     35.09 o
   1  -7  12     2898.90     2976.83     93.90 o
   2  -7  12      915.96     1002.81     46.10 o
   3  -7  12       18.50       17.68     26.62 o
  -7  -6  12       28.89       18.86     18.98 o
  -6  -6  12      981.84      919.79     29.97 o
  -5  -6  12      564.34      541.25     26.37 o
  -4  -6  12      696.07      691.58     39.28 o
  -3  -6  12       23.49       28.98     20.76 o
  -2  -6  12      128.12      108.02     20.35 o
  -1  -6  12      209.45      202.60     22.21 o
   0  -6  12     3633.62     3854.44     60.84 o
   1  -6  12      391.70      441.49     29.42 o
   2  -6  12      194.96      170.09     26.40 o
   3  -6  12        0.04        1.79     22.80 o
   4  -6  12      977.12     1048.95     70.39 o
   5  -6  12      210.92      261.49     51.09 o
  -8  -5  12       71.92       60.19     17.94 o
  -7  -5  12      673.36      681.91     27.25 o
  -6  -5  12      316.65      275.63     20.66 o
  -5  -5  12      166.10      163.52     19.16 o
  -4  -5  12       82.18       97.28     19.13 o
  -3  -5  12      579.10      542.59     25.26 o
  -2  -5  12      182.43      182.57     20.67 o
  -1  -5  12     2247.63     2294.10     57.71 o
   0  -5  12      384.35      356.61     22.83 o
   1  -5  12      476.50      465.98     24.64 o
   2  -5  12       45.04       51.83     19.58 o
   3  -5  12     1762.00     1793.72     46.94 o
   4  -5  12       87.97      104.68     22.31 o
   5  -5  12      648.12      638.43     60.05 o
   6  -5  12       44.92       38.09     61.90 o
  -9  -4  12      545.32      512.30     26.07 o
  -8  -4  12      491.50      476.25     25.14 o
  -7  -4  12     1828.17     1791.90     38.20 o
  -6  -4  12      226.31      196.52     18.61 o
  -5  -4  12      974.67      938.86     27.92 o
  -4  -4  12      140.20      116.61     18.32 o
  -3  -4  12      371.87      353.10     20.81 o
  -2  -4  12     1817.31     1783.87     49.92 o
  -1  -4  12     1736.31     1759.67     34.95 o
   0  -4  12       52.69       43.90     14.71 o
   1  -4  12      312.66      315.00     18.06 o
   2  -4  12     1283.89     1306.95     30.88 o
   3  -4  12        6.32        9.21     14.44 o
   4  -4  12      135.07      135.10     18.05 o
   5  -4  12     1006.28     1046.29     65.20 o
   6  -4  12      521.28      498.16     86.30 o
   7  -4  12      220.50      376.15     84.51 o
  -9  -3  12       27.02       21.63     18.92 o
  -8  -3  12     1576.45     1541.93     35.38 o
  -7  -3  12      914.01      837.06     26.86 o
  -6  -3  12      205.43      221.15     18.67 o
  -5  -3  12      184.90      183.50     16.17 o
  -4  -3  12        3.50        5.89     13.95 o
  -3  -3  12     2703.01     2758.93     44.44 o
  -2  -3  12       15.01       12.48     15.38 o
  -1  -3  12      185.00      170.78     16.53 o
   0  -3  12      759.66      752.20     22.73 o
   1  -3  12     3793.38     3799.25     55.93 o
   2  -3  12      190.34      165.54     16.03 o
   3  -3  12      286.32      261.56     17.36 o
   4  -3  12     1504.70     1525.60     39.45 o
   5  -3  12      933.66      936.75     58.05 o
   6  -3  12      398.07      446.38     77.37 o
   7  -3  12      580.47      589.81     80.94 o
   8  -3  12       96.23      152.36     67.85 o
  -9  -2  12     1467.91     1509.24     39.75 o
  -8  -2  12      677.58      632.23     25.19 o
  -7  -2  12        6.18       12.96     15.52 o
  -6  -2  12     1328.55     1313.08     30.93 o
  -5  -2  12      238.58      237.96     17.09 o
  -4  -2  12     3359.77     3252.81     50.22 o
  -3  -2  12     1229.09     1220.48     30.50 o
  -2  -2  12      294.99      302.20     19.83 o
  -1  -2  12      177.44      166.32     15.95 o
   0  -2  12     4856.19     5049.68     62.25 o
   1  -2  12      538.49      546.50     19.48 o
   2  -2  12     3516.79     3538.79     42.85 o
   3  -2  12      178.22      178.85     16.07 o
   4  -2  12      773.45      748.31     22.86 o
   5  -2  12      435.95      426.88     20.73 o
   6  -2  12     2426.17     2639.58    133.91 o
   7  -2  12       17.04       67.25     60.11 o
   8  -2  12        0.30        0.60     64.28 o
   9  -2  12        0.38       -7.74     63.68 o
  -9  -1  12      393.36      350.97     31.27 o
  -8  -1  12      199.50      210.80     18.15 o
  -7  -1  12      103.88      101.93     15.64 o
  -6  -1  12       79.39       78.44     14.87 o
  -5  -1  12     2204.53     2168.93     36.14 o
  -4  -1  12       10.66        8.41     12.59 o
  -3  -1  12      120.91      103.53     14.73 o
  -2  -1  12      123.69      105.55     15.37 o
  -1  -1  12     4228.42     4311.86     46.38 o
   0  -1  12        6.30        5.45     12.39 o
   1  -1  12     1243.62     1182.03     25.76 o
   2  -1  12      437.86      398.10     16.64 o
   3  -1  12      691.14      655.58     29.02 o
   4  -1  12      347.86      358.93     17.49 o
   5  -1  12     4409.79     4571.69     76.78 o
   6  -1  12      120.50      186.88     55.35 o
   7  -1  12      107.52      124.39     57.73 o
   8  -1  12       35.79       73.80     49.40 o
   9  -1  12      953.25      991.55     98.20 o
  10  -1  12      293.87      303.54     75.59 o
  -9   0  12      282.75      317.95     44.81 o
  -8   0  12      451.07      432.41     21.63 o
  -7   0  12        7.62        3.71     14.83 o
  -6   0  12     2665.27     2582.58     39.84 o
  -5   0  12      248.84      255.79     16.48 o
  -4   0  12      243.64      225.92     14.58 o
  -3   0  12     1432.15     1439.49     28.57 o
  -2   0  12     2064.02     2095.76     33.50 o
  -1   0  12      315.07      287.89     14.97 o
   0   0  12     1770.44     1752.32     29.69 o
   1   0  12     1104.52     1149.88     24.31 o
   2   0  12      425.76      391.76     16.92 o
   3   0  12      301.25      265.61     16.42 o
   4   0  12     6686.56     6938.26     55.20 o
   5   0  12      632.62      570.09     18.97 o
   6   0  12       29.01       41.66     44.64 o
   7   0  12      106.21      123.20     51.18 o
   8   0  12     1329.27     1387.34     97.01 o
   9   0  12      276.36      263.66     65.47 o
  10   0  12       82.90       57.73     57.73 o
  -9   1  12       15.74       -6.56     38.30 o
  -8   1  12        0.00       -7.90     15.55 o
  -7   1  12      968.16      974.84     26.77 o
  -6   1  12      523.12      460.89     20.40 o
  -5   1  12      270.31      275.35     17.30 o
  -4   1  12      926.61      918.89     21.93 o
  -3   1  12      725.27      714.90     21.05 o
  -2   1  12      887.60      904.77     23.82 o
  -1   1  12     3183.01     3301.17     39.60 o
   0   1  12     1337.50     1378.98     24.68 o
   1   1  12        6.41        6.77     10.07 o
   2   1  12        0.17        0.26     10.51 o
   3   1  12     6462.49     6672.18     56.85 o
   4   1  12     1377.54     1306.56     27.23 o
   5   1  12       16.27       12.75     11.62 o
   6   1  12      704.11      638.86     26.93 o
   7   1  12      382.96      400.55     61.90 o
   8   1  12      295.30      333.30     57.73 o
   9   1  12       13.37       31.54     44.04 o
  10   1  12     1121.66     1279.02     99.99 o
  11   1  12       42.12       35.71     58.92 o
  -9   2  12      207.46      178.85     62.49 o
  -8   2  12      741.50      728.60     25.25 o
  -7   2  12        1.05        3.40     14.09 o
  -6   2  12      391.67      386.44     19.94 o
  -5   2  12      309.91      307.70     17.75 o
  -4   2  12      279.27      292.95     15.78 o
  -3   2  12      642.43      604.70     18.82 o
  -2   2  12     2403.21     2397.89     34.22 o
  -1   2  12      106.22       97.19     12.94 o
   0   2  12      265.66      267.43     13.31 o
   1   2  12       86.74       79.99     11.40 o
   2   2  12     6877.99     7084.12     49.48 o
   3   2  12      595.99      520.81     18.13 o
   4   2  12      515.29      464.11     17.19 o
   5   2  12      292.46      294.04     15.67 o
   6   2  12     1036.21     1020.14     23.16 o
   7   2  12     1260.60     1126.06     82.13 o
   8   2  12      610.93      540.86     57.73 o
   9   2  12      718.88      694.23     54.46 o
  10   2  12      335.20      277.35     64.87 o
  11   2  12      117.74      137.48     57.14 o
  -9   3  12     1002.17      970.85     63.16 o
  -8   3  12      226.58      253.77     39.15 o
  -7   3  12      497.98      481.88     21.55 o
  -6   3  12      617.24      635.02     22.38 o
  -5   3  12      997.88      963.53     25.72 o
  -4   3  12     5461.14     5638.27     56.22 o
  -3   3  12     1952.27     1951.50     29.54 o
  -2   3  12      328.57      311.30     16.39 o
  -1   3  12     2708.55     2703.14     35.63 o
   0   3  12      137.56      140.62     11.92 o
   1   3  12     7910.33     8100.28     53.06 o
   2   3  12       24.41       23.52     10.06 o
   3   3  12      690.29      679.67     19.50 o
   4   3  12       75.27       75.09     11.61 o
   5   3  12     4428.98     4617.44     43.19 o
   6   3  12     1267.42     1245.34     23.81 o
   7   3  12     1374.43     1442.10     85.11 o
   8   3  12      576.31      541.61     60.11 o
   9   3  12      546.96      491.09     52.67 o
  10   3  12      561.82      575.54     48.70 o
  11   3  12      602.67      629.10     76.78 o
  12   3  12        9.83       11.90     48.80 o
  -8   4  12      412.10      353.81     46.72 o
  -7   4  12     1221.64     1235.71     32.63 o
  -6   4  12       12.52       11.93     13.50 o
  -5   4  12     2044.22     2062.34     35.12 o
  -4   4  12     2197.24     2192.14     42.37 o
  -3   4  12      196.52      197.12     13.59 o
  -2   4  12        6.80       16.62     12.64 o
  -1   4  12      329.17      308.40     18.51 o
   0   4  12     7713.70     8123.97     81.10 o
   1   4  12      189.51      186.66     12.98 o
   2   4  12       15.48       22.11     10.43 o
   3   4  12     2693.39     2846.15     41.27 o
   4   4  12     4011.55     4053.29     43.51 o
   5   4  12      403.43      378.13     16.70 o
   6   4  12     1424.67     1386.13     26.03 o
   7   4  12      651.02      649.93     62.49 o
   9   4  12      336.82      295.72     36.10 o
  10   4  12     1961.25     1885.84    156.23 o
  11   4  12        3.83       -4.59     32.89 o
  12   4  12        2.84        3.64     35.99 o
  -8   5  12      668.39      711.23     84.51 o
  -7   5  12      114.72      135.25     17.97 o
  -6   5  12      216.59      215.62     18.27 o
  -5   5  12      746.81      758.41     25.95 o
  -4   5  12        1.53       -4.67     12.82 o
  -3   5  12       39.71       31.92     12.90 o
  -2   5  12     1316.93     1278.97     30.24 o
  -1   5  12     4037.56     4233.53     47.76 o
   0   5  12      468.84      498.13     19.30 o
   1   5  12       68.45       63.55     12.76 o
   2   5  12     2069.48     1992.67     31.42 o
   3   5  12     1752.95     1749.08     33.27 o
   4   5  12      125.96       97.48     13.72 o
   5   5  12     4447.61     4493.25     49.14 o
   6   5  12      705.93      671.57     19.68 o
   7   5  12        9.04       11.54     10.56 o
   8   5  12      321.23      283.90     52.38 o
   9   5  12     3401.76     3325.22    127.37 o
  10   5  12      169.60      135.70     44.64 o
  11   5  12       36.63       25.70     31.26 o
  12   5  12      123.65       79.96     35.89 o
  -7   6  12      508.41      465.79     39.19 o
  -6   6  12     1150.32     1096.24     33.56 o
  -5   6  12       12.58        5.83     15.96 o
  -4   6  12      405.76      368.79     20.73 o
  -3   6  12      203.70      186.65     16.35 o
  -2   6  12     2452.32     2534.98     41.19 o
  -1   6  12      901.96      956.95     25.53 o
   0   6  12       23.61       27.81     13.06 o
   1   6  12     1445.71     1374.62     28.39 o
   2   6  12     1796.30     1775.28     37.52 o
   3   6  12      948.76      887.62     26.87 o
   4   6  12     3827.86     3916.59     47.34 o
   5   6  12      231.52      246.25     16.09 o
   6   6  12       70.48       77.63     13.60 o
   7   6  12        5.65        7.23     11.64 o
   8   6  12     1771.48     1808.13     91.06 o
   9   6  12      150.37       98.12     29.91 o
  10   6  12        0.40       17.86     38.09 o
  11   6  12      301.91      277.94     55.95 o
  12   6  12      215.96      232.12     57.14 o
  -7   7  12     2018.71     1804.56    113.68 o
  -6   7  12       55.54       46.00     18.94 o
  -5   7  12       37.14       21.62     17.39 o
  -4   7  12        8.30       14.48     15.50 o
  -3   7  12     2819.02     2867.31     43.93 o
  -2   7  12      130.37      135.79     15.85 o
  -1   7  12       34.93       54.68     13.61 o
   0   7  12      996.94      929.96     25.58 o
   1   7  12     1917.56     1963.50     33.96 o
   2   7  12       26.50       38.34     12.72 o
   3   7  12     4176.76     4299.66     51.78 o
   4   7  12     1078.83     1093.75     32.54 o
   5   7  12       25.21       25.56     13.47 o
   6   7  12      234.52      235.14     16.21 o
   7   7  12     4950.53     5026.36     52.64 o
   8   7  12      161.07      113.68     41.07 o
   9   7  12       38.70       57.52     29.00 o
  10   7  12       11.34       -5.18     28.89 o
  11   7  12      391.84      364.84     64.87 o
  12   7  12      602.32      746.34     82.73 o
  -6   8  12        5.31       -0.37     19.04 o
  -5   8  12       60.98       53.04     18.48 o
  -4   8  12     1580.48     1564.85     35.12 o
  -3   8  12     1539.83     1538.30     34.63 o
  -2   8  12     1558.55     1518.87     33.42 o
  -1   8  12      471.58      472.72     21.13 o
   0   8  12      556.35      541.52     21.44 o
   1   8  12     1290.84     1324.45     29.50 o
   2   8  12    10014.04    10239.68     81.43 o
   3   8  12      350.02      355.51     19.75 o
   4   8  12      228.55      203.84     16.46 o
   5   8  12      218.39      220.07     16.84 o
   6   8  12     6100.54     6350.50     61.48 o
   7   8  12      296.41      283.81     18.03 o
   8   8  12      429.28      425.44     70.83 o
   9   8  12      184.39      159.42     31.33 o
  10   8  12     1160.34     1151.06     58.81 o
  11   8  12     2004.19     1802.77    111.89 o
  12   8  12      460.10      414.24     66.66 o
  -5   9  12       36.56       20.30     20.03 o
  -4   9  12      204.50      183.03     19.82 o
  -3   9  12      805.06      739.34     29.80 o
  -2   9  12     1038.26     1050.72     30.03 o
  -1   9  12       46.61       67.51     15.42 o
   0   9  12      102.03       85.22     18.34 o
   1   9  12     3485.18     3600.04     81.40 o
   2   9  12      191.78      185.49     19.35 o
   3   9  12        3.04       10.43     14.44 o
   4   9  12     1142.44     1138.71     30.51 o
   5   9  12     3975.84     3896.76     51.15 o
   6   9  12      273.41      271.48     18.33 o
   7   9  12      650.37      648.55     25.85 o
   8   9  12      660.36      645.79     23.46 o
   9   9  12      162.78      148.45     33.12 o
  10   9  12     1382.03     1390.71     64.13 o
  11   9  12     1079.17     1056.43     89.87 o
  12   9  12      340.09      269.61     60.11 o
  -4  10  12      523.59      499.11     35.23 o
  -3  10  12     1092.05     1050.59     41.86 o
  -2  10  12       79.45       75.93     22.05 o
  -1  10  12      193.15      190.48     23.89 o
   0  10  12      883.65      828.99     32.56 o
   1  10  12      436.30      426.05     24.71 o
   2  10  12      575.18      539.73     25.56 o
   3  10  12     1225.00     1136.14     31.86 o
   4  10  12     1965.27     1991.65     39.76 o
   5  10  12       51.36       54.93     17.03 o
   6  10  12      365.68      330.84     22.39 o
   7  10  12      363.91      379.13     21.48 o
   8  10  12      334.35      315.62     18.58 o
   9  10  12      377.39      357.96     40.67 o
  10  10  12     1085.52     1006.02     56.74 o
  11  10  12      119.21       94.63     51.18 o
  12  10  12       54.36       74.99     54.76 o
  -3  11  12       17.46       10.02     21.31 o
  -2  11  12      695.46      712.53     34.65 o
  -1  11  12     2173.19     2172.87     77.14 o
   0  11  12        0.01       -6.37     22.13 o
   1  11  12      350.14      308.75     30.40 o
   2  11  12      826.19      843.19     38.59 o
   3  11  12     3687.96     3746.61     60.98 o
   4  11  12      355.46      340.20     24.19 o
   5  11  12        6.35       12.74     17.03 o
   6  11  12     1219.15     1243.70     33.35 o
   7  11  12      666.18      619.18     26.10 o
   8  11  12       56.65       64.73     16.38 o
   9  11  12      510.25      493.43     85.70 o
  10  11  12      273.37      262.00     38.71 o
  11  11  12       19.56       73.80     44.04 o
  12  11  12       43.06       89.28     51.78 o
  -2  12  12      974.47      965.31     40.71 o
  -1  12  12      378.62      415.30     30.39 o
   0  12  12      340.86      349.77     29.53 o
   1  12  12     1381.01     1377.66     42.66 o
   2  12  12     2971.79     3090.95     59.44 o
   3  12  12      861.53      872.14     35.87 o
   4  12  12      260.41      248.19     22.98 o
   5  12  12      723.48      683.09     28.93 o
   6  12  12      391.23      371.58     23.97 o
   7  12  12      102.26      112.80     18.64 o
   8  12  12     3489.67     3672.71     61.29 o
   9  12  12        8.06       -0.97     32.99 o
  10  12  12      140.41      137.48     58.33 o
  11  12  12       34.68       41.66     49.40 o
  -1  13  12      251.27      300.02     28.73 o
   0  13  12      313.60      307.51     28.89 o
   1  13  12     1588.83     1591.70     68.48 o
   2  13  12      540.53      558.09     33.79 o
   3  13  12     1098.70     1146.45     36.46 o
   4  13  12       62.79       49.55     19.65 o
   5  13  12      531.05      511.67     25.39 o
   6  13  12        9.07       10.12     20.88 o
   7  13  12     4719.72     4938.71     66.68 o
   8  13  12      235.95      249.76     25.20 o
   9  13  12       33.90       43.37     28.94 o
  10  13  12        9.86       13.69     47.61 o
   1  14  12       47.98       88.68     30.02 o
   2  14  12      412.05      441.42     34.64 o
   3  14  12      429.88      433.36     35.22 o
   4  14  12       59.79       69.65     25.58 o
   5  14  12      165.71      174.12     25.91 o
   6  14  12     1585.28     1648.64     42.86 o
   7  14  12       78.96       76.41     20.22 o
   8  14  12       69.44       63.51     20.30 o
   9  14  12       28.00       17.22     22.19 o
  -4  -7  13       11.08       18.14     26.06 o
  -3  -7  13       15.90       14.89     27.30 o
  -2  -7  13      295.21      311.04     31.22 o
  -1  -7  13      129.17      106.64     24.39 o
   0  -7  13      439.19      389.96     31.41 o
   1  -7  13      388.94      409.63     35.96 o
  -6  -6  13      703.26      643.92     31.64 o
  -5  -6  13        3.01       -1.71     21.13 o
  -4  -6  13       89.28       65.15     21.11 o
  -3  -6  13     1001.92     1016.99     33.73 o
  -2  -6  13      622.38      618.05     27.95 o
  -1  -6  13      554.59      602.43     30.97 o
   0  -6  13      131.92      169.45     26.20 o
   1  -6  13      634.20      592.82     39.69 o
   2  -6  13      514.18      567.96     35.25 o
   3  -6  13     1300.66     1377.57     38.53 o
  -7  -5  13     1132.86     1163.07     37.64 o
  -6  -5  13       17.10        7.98     20.52 o
  -5  -5  13      744.98      674.49     29.38 o
  -4  -5  13      737.57      742.09     30.27 o
  -3  -5  13     1429.45     1397.40     39.11 o
  -2  -5  13      914.19      863.11     30.36 o
  -1  -5  13       29.59       16.64     17.38 o
   0  -5  13       34.60       19.46     16.07 o
   1  -5  13      125.00      142.10     18.37 o
   2  -5  13     3702.07     3945.89     72.23 o
   3  -5  13        5.34        7.00     19.32 o
   4  -5  13       81.56       59.35     40.00 o
   5  -5  13      145.75      179.32     45.14 o
  -8  -4  13      396.15      415.77     25.16 o
  -7  -4  13      173.74      160.34     22.36 o
  -6  -4  13      908.91      877.98     31.59 o
  -5  -4  13        1.81       10.77     16.92 o
  -4  -4  13       51.92       41.76     17.54 o
  -3  -4  13      125.32      137.58     19.89 o
  -2  -4  13       17.28       10.87     18.13 o
  -1  -4  13      135.16      117.75     18.71 o
   0  -4  13      452.92      447.59     21.70 o
   1  -4  13     2612.35     2698.96     44.20 o
   2  -4  13        3.00       16.96     15.97 o
   3  -4  13       11.69       20.08     16.51 o
   4  -4  13      593.78      604.86     26.00 o
   5  -4  13      610.48      524.57     54.20 o
   6  -4  13      217.33      249.38     73.80 o
  -8  -3  13      130.48      121.93     18.71 o
  -7  -3  13      150.04      144.98     20.05 o
  -6  -3  13      578.90      566.18     27.86 o
  -5  -3  13      165.01      152.30     19.27 o
  -4  -3  13      236.55      233.31     20.88 o
  -3  -3  13      148.63      141.13     18.69 o
  -2  -3  13        1.60       -4.63     16.49 o
  -1  -3  13       66.68       57.90     15.93 o
   0  -3  13     3075.97     3102.23     59.04 o
   1  -3  13        6.92        9.36     12.88 o
   2  -3  13      436.42      394.87     21.15 o
   3  -3  13      135.94      139.91     16.12 o
   4  -3  13      359.28      398.80     21.19 o
   5  -3  13       23.93        8.93     64.87 o
   6  -3  13      806.30      688.02     91.66 o
   7  -3  13      493.16      496.97     91.66 o
  -8  -2  13       97.65       99.42     18.06 o
  -7  -2  13      466.88      436.24     23.09 o
  -6  -2  13     1297.59     1307.20     35.20 o
  -5  -2  13     1266.09     1219.34     33.52 o
  -4  -2  13       67.53       95.33     16.60 o
  -3  -2  13        2.47        3.91     14.89 o
  -2  -2  13      291.54      282.82     19.51 o
  -1  -2  13     5661.05     5928.08     73.42 o
   0  -2  13        6.34       10.19     14.77 o
   1  -2  13      241.25      227.86     16.94 o
   2  -2  13       38.21       15.02     14.68 o
   3  -2  13      782.40      763.30     24.15 o
   4  -2  13      108.55      132.17     16.25 o
   5  -2  13      815.87      895.73     85.70 o
   6  -2  13     1129.08     1287.95    108.32 o
   7  -2  13      179.56      197.60     64.87 o
   8  -2  13       30.36       55.95     64.87 o
  -8  -1  13      104.15      110.25     18.22 o
  -7  -1  13      539.44      562.22     23.82 o
  -6  -1  13     1644.41     1703.05     38.72 o
  -5  -1  13       22.25       22.32     15.65 o
  -4  -1  13       37.22       43.26     15.14 o
  -3  -1  13       55.18       54.11     14.82 o
  -2  -1  13     4262.71     4422.95     63.81 o
  -1  -1  13     1613.53     1583.11     34.13 o
   0  -1  13      298.47      270.22     16.51 o
   1  -1  13      552.00      525.45     20.47 o
   2  -1  13     1297.17     1286.26     30.65 o
   3  -1  13     1745.91     1757.84     32.29 o
   4  -1  13     4078.47     4203.26     47.50 o
   5  -1  13      967.78      990.78     28.35 o
   6  -1  13      389.62      366.63     67.25 o
   7  -1  13      499.70      583.27     80.94 o
   8  -1  13     2374.34     2652.68    142.25 o
   9  -1  13       68.44       81.54     60.71 o
  -8   0  13       10.55       15.64     15.83 o
  -7   0  13     1470.95     1427.22     34.81 o
  -6   0  13      103.45       99.79     17.66 o
  -5   0  13       32.61       22.72     16.10 o
  -4   0  13      159.70      136.96     16.64 o
  -3   0  13      869.69      849.38     28.02 o
  -2   0  13     1639.17     1669.71     57.43 o
  -1   0  13      934.82      921.10     26.51 o
   0   0  13      872.70      841.95     23.25 o
   1   0  13      232.21      214.53     15.06 o
   2   0  13      351.50      358.91     18.99 o
   3   0  13     4512.79     4578.20     51.68 o
   4   0  13      325.25      335.80     19.16 o
   5   0  13       49.70       64.45     14.27 o
   6   0  13        0.77       -1.19     42.26 o
   7   0  13     2164.06     2156.90    119.03 o
   8   0  13       77.72       98.80     51.18 o
   9   0  13      238.68      221.40     71.42 o
  10   0  13      620.36      647.55     89.87 o
  -8   1  13      699.84      668.33     25.90 o
  -7   1  13       75.91       86.68     16.68 o
  -6   1  13      215.96      212.35     17.97 o
  -5   1  13       77.81       64.24     15.44 o
  -4   1  13      171.70      149.90     15.10 o
  -3   1  13      735.50      705.58     26.52 o
  -2   1  13       73.97       68.85     14.03 o
  -1   1  13     1727.12     1681.41     31.13 o
   0   1  13       63.81       61.87     11.99 o
   1   1  13        4.21        6.17     11.51 o
   2   1  13     1193.44     1152.74     27.52 o
   3   1  13      755.54      745.41     23.57 o
   4   1  13       29.46       29.77     13.53 o
   5   1  13      939.59      892.28     24.67 o
   6   1  13      834.37      852.88     74.40 o
   7   1  13        0.16        2.98     42.85 o
   8   1  13      301.13      301.75     66.06 o
   9   1  13      801.72      751.70     83.32 o
  10   1  13      350.41      430.90     70.83 o
  -8   2  13       13.80       -4.10     18.20 o
  -7   2  13      207.54      196.19     18.56 o
  -6   2  13      343.08      332.22     19.67 o
  -5   2  13     1152.64     1166.13     31.37 o
  -4   2  13     4060.20     4360.81     88.77 o
  -3   2  13       64.83       60.12     13.22 o
  -2   2  13      488.44      479.82     19.95 o
  -1   2  13     2052.13     2115.20     34.01 o
   0   2  13      167.38      169.92     14.62 o
   1   2  13     2155.22     2162.38     33.88 o
   2   2  13       12.59       14.41     12.18 o
   3   2  13      141.62      124.92     14.51 o
   4   2  13       25.16       23.22     12.40 o
   5   2  13     4537.81     4662.40     50.58 o
   6   2  13        5.56       10.50     12.30 o
   7   2  13      131.49      129.15     44.04 o
   8   2  13      602.86      530.30     72.02 o
   9   2  13     1224.57     1359.97    101.18 o
  10   2  13      119.46      173.19     64.87 o
  11   2  13      271.30      190.45     64.28 o
  -8   3  13      444.25      438.52     47.11 o
  -7   3  13      167.21      170.55     17.73 o
  -6   3  13      937.42      970.98     27.31 o
  -5   3  13     4239.07     4433.13     55.72 o
  -4   3  13     1319.95     1296.51     29.27 o
  -3   3  13      501.94      485.13     20.32 o
  -2   3  13      287.67      256.61     16.20 o
  -1   3  13      496.12      494.37     19.31 o
   0   3  13     4541.98     4787.03     67.23 o
   1   3  13      232.71      248.57     14.01 o
   2   3  13       71.26       67.99     11.77 o
   3   3  13      332.77      304.81     16.31 o
   4   3  13     7841.47     8212.20     80.87 o
   5   3  13      189.65      193.50     14.44 o
   6   3  13      778.47      753.67     23.79 o
   7   3  13      760.43      760.63     69.04 o
   8   3  13      380.23      514.23     67.25 o
   9   3  13      460.75      394.16     42.72 o
  10   3  13     1262.07     1151.28     63.21 o
  11   3  13      474.55      420.79     74.99 o
  -8   4  13      357.47      410.63     49.91 o
  -7   4  13      256.47      249.15     19.71 o
  -6   4  13      431.98      438.87     21.76 o
  -5   4  13      736.22      697.59     25.70 o
  -4   4  13        4.54       19.67     14.38 o
  -3   4  13       16.92       27.62     12.71 o
  -2   4  13       47.58       53.41     13.83 o
  -1   4  13     1759.63     1816.31     31.48 o
   0   4  13      307.96      309.53     17.16 o
   1   4  13        7.39       10.68     10.60 o
   2   4  13      906.03      898.29     23.14 o
   3   4  13     6023.54     6077.45     55.78 o
   4   4  13      621.53      544.03     19.24 o
   5   4  13     1510.73     1496.43     27.54 o
   6   4  13      445.83      418.07     17.14 o
   7   4  13      227.49      169.36     32.03 o
   8   4  13      522.05      491.02     63.09 o
   9   4  13     4608.84     4765.39    448.76 o
  10   4  13       95.26       75.22     35.25 o
  11   4  13      145.65      120.03     35.52 o
  -7   5  13      388.97      403.24     23.96 o
  -6   5  13      388.49      391.54     22.41 o
  -5   5  13       80.34       81.04     17.41 o
  -4   5  13        0.43        0.04     14.14 o
  -3   5  13       34.65       26.90     14.47 o
  -2   5  13     1965.76     1993.42     33.77 o
  -1   5  13      364.66      376.45     19.45 o
   0   5  13        0.61       -0.46     12.78 o
   1   5  13      440.71      404.90     18.78 o
   2   5  13     3567.85     3629.26     48.46 o
   3   5  13       34.81       27.52     14.26 o
   4   5  13     1994.54     1981.69     39.90 o
   5   5  13      251.87      250.49     15.89 o
   6   5  13       26.40       13.61     12.20 o
   7   5  13       78.55       74.35     17.47 o
   8   5  13     3454.19     3590.67    130.94 o
   9   5  13      563.81      456.50     62.49 o
  10   5  13      167.35      178.08     36.78 o
  11   5  13        0.34        1.61     34.02 o
  12   5  13      568.81      433.95     49.91 o
  -7   6  13     1698.47     1612.03     68.25 o
  -6   6  13      164.50      155.66     20.23 o
  -5   6  13      472.90      453.88     22.75 o
  -4   6  13      272.13      268.04     19.89 o
  -3   6  13     1266.60     1265.34     31.26 o
  -2   6  13        0.52       -0.40     14.87 o
  -1   6  13       48.96       52.21     14.76 o
   0   6  13     1161.38     1091.96     27.56 o
   1   6  13     1435.44     1377.83     30.01 o
   2   6  13       51.05       33.68     15.34 o
   3   6  13      809.42      816.83     26.33 o
   4   6  13     1766.08     1796.12     35.33 o
   5   6  13        8.15       14.75     13.77 o
   6   6  13      246.67      225.56     16.78 o
   7   6  13     2896.33     3046.97     46.39 o
   8   6  13     1860.64     1560.54     91.06 o
   9   6  13      115.79       98.32     32.16 o
  10   6  13      103.19       97.61     48.80 o
  11   6  13      440.99      379.12     65.47 o
  12   6  13       65.05       87.53     34.61 o
  -6   7  13      471.05      503.25     25.02 o
  -5   7  13       32.99       36.10     18.64 o
  -4   7  13     1794.79     1856.43     39.65 o
  -3   7  13      500.33      514.24     25.58 o
  -2   7  13      342.94      309.41     19.18 o
  -1   7  13      985.66      974.61     27.21 o
   0   7  13      602.90      550.40     22.36 o
   1   7  13     2129.53     2103.82     36.12 o
   2   7  13     2461.67     2464.85     43.96 o
   3   7  13      853.95      903.87     27.88 o
   4   7  13      327.44      278.14     18.24 o
   5   7  13      347.20      352.25     20.16 o
   6   7  13     5156.63     5376.95     57.62 o
   7   7  13       97.64      105.69     14.75 o
   8   7  13      160.52      115.46     44.04 o
   9   7  13      470.54      430.03     66.96 o
  10   7  13     1521.21     1430.37     66.70 o
  11   7  13      649.15      565.41     69.64 o
  12   7  13      126.08       91.66     52.38 o
  -5   8  13      502.36      535.14     28.26 o
  -4   8  13      715.48      715.29     28.19 o
  -3   8  13     1452.95     1405.16     34.66 o
  -2   8  13      169.88      177.07     18.74 o
  -1   8  13      411.41      395.50     21.52 o
   0   8  13     2260.12     2300.78     39.93 o
   1   8  13     2624.41     2693.61     41.72 o
   2   8  13      241.01      222.80     17.32 o
   3   8  13      548.40      530.69     23.01 o
   4   8  13       10.97        6.36     14.63 o
   5   8  13     3835.91     4017.53     80.52 o
   6   8  13       17.38       22.34     14.06 o
   7   8  13      341.42      337.76     19.52 o
   8   8  13      598.52      648.14     69.64 o
   9   8  13     1366.64     1402.86     64.97 o
  10   8  13      355.06      380.94     43.32 o
  11   8  13      582.46      548.75     72.61 o
  12   8  13      693.35      591.60     79.16 o
  -5   9  13       21.13       23.63     19.96 o
  -4   9  13      122.05      100.53     18.45 o
  -3   9  13      458.40      474.13     24.59 o
  -2   9  13      163.73      182.26     20.21 o
  -1   9  13     1347.55     1344.33     33.34 o
   0   9  13      467.73      443.71     21.75 o
   1   9  13      551.44      582.77     27.00 o
   2   9  13      408.16      363.17     22.65 o
   3   9  13      104.87      123.99     18.22 o
   4   9  13     2843.36     2918.52     63.57 o
   5   9  13      293.36      301.63     20.01 o
   6   9  13      218.02      218.84     18.46 o
   7   9  13      495.69      529.76     23.35 o
   8   9  13     2874.17     2891.02     80.05 o
   9   9  13      229.59      239.10     38.04 o
  10   9  13      861.12      792.04     55.17 o
  11   9  13      155.21       89.28     48.21 o
  12   9  13      248.08      224.97     64.87 o
  -4  10  13      627.51      694.36     34.03 o
  -3  10  13       16.49        7.75     23.23 o
  -2  10  13     1531.45     1459.61     40.29 o
  -1  10  13      734.05      739.02     31.42 o
   0  10  13      403.96      355.47     23.01 o
   1  10  13       86.67       58.23     19.54 o
   2  10  13      203.67      168.01     19.98 o
   3  10  13     2571.80     2592.13     46.75 o
   4  10  13      337.29      304.22     21.22 o
   5  10  13        2.24       16.48     16.49 o
   6  10  13      740.79      727.12     30.57 o
   7  10  13     3122.89     3229.13     62.29 o
   8  10  13       98.16      116.81     16.94 o
   9  10  13      557.84      490.14     45.45 o
  10  10  13      687.77      698.35     98.20 o
  11  10  13       10.01       65.47     52.97 o
  -3  11  13      456.03      463.38     29.32 o
  -2  11  13      955.12      971.11     44.73 o
  -1  11  13        0.73        2.43     23.03 o
   0  11  13       79.68       67.28     21.18 o
   1  11  13      989.72      952.00     41.45 o
   2  11  13     1944.67     1950.29     48.52 o
   3  11  13      401.63      392.63     26.17 o
   4  11  13       56.52       69.63     19.98 o
   5  11  13     1696.56     1729.23     68.42 o
   6  11  13      610.85      639.91     27.04 o
   7  11  13       38.74       31.89     16.76 o
   8  11  13     1404.07     1418.72     33.90 o
   9  11  13      807.70      732.91     55.11 o
  10  11  13      292.01      317.91     43.62 o
  11  11  13        2.17        0.60     51.18 o
  -1  12  13       47.62       49.89     24.45 o
   0  12  13       27.95       21.05     24.54 o
   1  12  13     1399.55     1442.94     40.67 o
   2  12  13      433.08      455.99     26.77 o
   3  12  13      364.15      356.07     25.33 o
   4  12  13      291.84      314.29     23.80 o
   5  12  13     1077.82     1080.98     35.35 o
   6  12  13       52.16       49.40     17.58 o
   7  12  13     2517.68     2612.35     51.19 o
   8  12  13       42.98       54.42     17.14 o
   9  12  13       12.86       26.21     32.33 o
  10  12  13       16.03       24.45     36.39 o
   0  13  13     1276.19     1258.91     44.38 o
   1  13  13      351.90      366.54     31.84 o
   2  13  13      650.70      657.59     36.21 o
   3  13  13      254.43      277.88     24.71 o
   4  13  13      528.93      510.32     29.03 o
   5  13  13      357.82      330.82     26.29 o
   6  13  13     2177.60     2288.29     48.19 o
   7  13  13       71.51       66.23     19.46 o
   8  13  13      130.06       90.95     22.48 o
   9  13  13       40.26       47.19     36.82 o
   3  14  13       35.17       40.24     22.67 o
   4  14  13      197.57      212.77     27.15 o
   5  14  13     1408.14     1502.81     53.94 o
   6  14  13      397.34      425.05     29.98 o
   7  14  13        3.15       14.24     23.08 o
   8  14  13        0.81        1.18     22.67 o
  -3  -6  14      875.11      855.16     33.31 o
  -2  -6  14      491.83      494.04     28.38 o
  -1  -6  14        3.10       -1.57     21.44 o
   0  -6  14      175.77      182.48     25.98 o
   1  -6  14      832.49      900.99     37.53 o
  -5  -5  14     1040.86     1021.74     36.12 o
  -4  -5  14      460.63      453.96     28.06 o
  -3  -5  14      341.44      335.65     24.09 o
  -2  -5  14       93.21       77.36     18.62 o
  -1  -5  14        8.51       -8.00     19.74 o
   0  -5  14       39.84       40.71     19.69 o
   1  -5  14     2079.46     2248.23     44.73 o
   2  -5  14       12.72       20.30     19.23 o
   3  -5  14       56.93       72.58     21.33 o
  -6  -4  14      337.71      312.97     25.78 o
  -5  -4  14      109.44      123.04     23.53 o
  -4  -4  14      157.34      157.80     21.77 o
  -3  -4  14       19.22       15.47     20.84 o
  -2  -4  14       61.20       62.77     18.85 o
  -1  -4  14       41.87       48.54     18.21 o
   0  -4  14     1341.41     1293.63     33.50 o
   1  -4  14        0.01        6.88     17.50 o
   2  -4  14       57.23       58.70     18.82 o
   3  -4  14       32.17       41.65     17.67 o
   4  -4  14      815.97      922.49     67.49 o
   5  -4  14       35.28       18.45     73.80 o
  -7  -3  14      303.94      304.03     24.97 o
  -6  -3  14      637.63      613.82     30.43 o
  -5  -3  14     1489.16     1553.56     40.17 o
  -4  -3  14      427.36      411.99     25.64 o
  -3  -3  14       42.21       30.49     17.51 o
  -2  -3  14      469.02      449.40     23.69 o
  -1  -3  14     1501.23     1518.94     36.95 o
   0  -3  14       10.59       20.00     16.25 o
   1  -3  14       54.55       59.81     17.95 o
   2  -3  14       51.75       44.11     16.01 o
   3  -3  14      556.96      560.90     24.05 o
   4  -3  14       16.98       19.19     16.37 o
   5  -3  14      149.37      139.27     71.42 o
   6  -3  14      577.46      769.56    101.77 o
  -7  -2  14      406.74      400.55     27.09 o
  -6  -2  14     1827.84     1792.03     41.70 o
  -5  -2  14        9.80       17.01     18.31 o
  -4  -2  14        1.16        6.70     16.15 o
  -3  -2  14       20.57       19.85     17.10 o
  -2  -2  14     2386.25     2338.50     43.50 o
  -1  -2  14      345.78      346.66     22.32 o
   0  -2  14      135.07      126.06     16.86 o
   1  -2  14      327.78      323.25     22.45 o
   2  -2  14      861.51      805.55     27.84 o
   3  -2  14      578.60      543.56     22.99 o
   4  -2  14      329.15      349.16     19.94 o
   5  -2  14     1217.74     1236.17    102.37 o
   6  -2  14      131.11      150.58     70.23 o
   7  -2  14      238.82      193.43     72.02 o
  -7  -1  14     2391.63     2464.34     57.64 o
  -6  -1  14      111.57      101.91     19.07 o
  -5  -1  14      594.21      593.22     27.04 o
  -4  -1  14      237.74      237.43     21.72 o
  -3  -1  14     1091.86     1015.55     30.20 o
  -2  -1  14     1879.23     1926.72     47.46 o
  -1  -1  14      803.20      757.36     27.49 o
   0  -1  14       56.64       49.73     15.66 o
   1  -1  14     1310.13     1313.22     34.48 o
   2  -1  14     1050.84     1028.55     29.84 o
   3  -1  14     1916.93     1914.04     37.81 o
   4  -1  14        4.30       19.42     15.53 o
   5  -1  14      191.47      181.24     24.81 o
   6  -1  14      414.86      433.28     73.21 o
   7  -1  14     2594.04     2637.20    144.63 o
   8  -1  14        3.17        9.52     63.68 o
  -7   0  14      419.37      443.58     26.14 o
  -6   0  14      111.96       93.32     18.14 o
  -5   0  14      200.32      187.37     21.09 o
  -4   0  14      673.99      625.05     26.60 o
  -3   0  14      254.07      237.03     18.65 o
  -2   0  14        1.94       -4.68     15.60 o
  -1   0  14      966.28      873.70     28.24 o
   0   0  14     1958.32     1998.92     37.27 o
   1   0  14      793.92      768.28     25.89 o
   2   0  14       85.11       67.24     14.49 o
   3   0  14        3.10       22.17     14.20 o
   4   0  14      199.03      215.47     17.75 o
   5   0  14        3.02        8.15     14.66 o
   6   0  14     2100.95     2272.36    123.20 o
   7   0  14        8.92       29.16     48.80 o
   8   0  14      208.88      211.88     63.68 o
   9   0  14      272.47      238.66     73.80 o
  -7   1  14       15.18       22.45     19.06 o
  -6   1  14      503.51      468.71     25.39 o
  -5   1  14      964.77      965.56     30.45 o
  -4   1  14      546.86      520.58     23.99 o
  -3   1  14      265.63      259.34     18.71 o
  -2   1  14     2441.87     2409.85     40.32 o
  -1   1  14      868.99      838.76     24.54 o
   0   1  14      498.46      455.78     20.47 o
   1   1  14      225.84      214.22     17.12 o
   2   1  14       92.43       88.92     14.81 o
   3   1  14      116.10      140.85     15.44 o
   4   1  14       24.53       35.87     14.44 o
   5   1  14     3051.54     3169.82     84.63 o
   6   1  14      221.45      165.46     56.54 o
   7   1  14       16.59       -1.79     53.57 o
   8   1  14       84.81       64.87     60.11 o
   9   1  14     1585.56     1618.87    114.87 o
  -7   2  14      107.10      111.31     19.65 o
  -6   2  14     1105.93     1158.89     33.69 o
  -5   2  14     1398.58     1430.49     35.68 o
  -4   2  14      451.59      451.24     24.43 o
  -3   2  14     1148.64     1119.50     28.09 o
  -2   2  14      638.74      632.91     22.97 o
  -1   2  14      769.17      750.27     23.92 o
   0   2  14     2081.99     2071.39     34.66 o
   1   2  14      234.93      240.02     17.01 o
   2   2  14      786.16      755.35     23.00 o
   3   2  14       67.02       51.11     13.81 o
   4   2  14     4413.09     4504.52     75.31 o
   5   2  14       26.44       14.83     14.14 o
   6   2  14       49.14       43.80     21.77 o
   7   2  14      618.47      557.68     73.21 o
   8   2  14      939.88      929.06     84.51 o
   9   2  14       54.44       86.89     58.92 o
  10   2  14      509.89      556.48     84.51 o
  -7   3  14     1282.46     1256.23     35.19 o
  -6   3  14       71.39       68.55     17.64 o
  -5   3  14      923.20      914.11     30.07 o
  -4   3  14       82.99       87.45     18.06 o
  -3   3  14      201.65      187.11     16.56 o
  -2   3  14      207.65      225.84     17.55 o
  -1   3  14     1643.44     1626.39     31.76 o
   0   3  14      569.64      534.33     25.07 o
   1   3  14        7.97       27.04     15.10 o
   2   3  14       59.53       62.07     14.20 o
   3   3  14     3230.48     3400.69     51.05 o
   4   3  14      325.56      319.83     17.92 o
   5   3  14      235.43      223.82     16.05 o
   6   3  14      299.79      308.46     17.70 o
   7   3  14      735.43      746.34     72.02 o
   8   3  14      107.96      130.34     55.35 o
   9   3  14     1931.85     1919.72    199.68 o
  10   3  14      513.20      474.35     76.78 o
  -7   4  14       33.83       38.09     19.46 o
  -6   4  14      311.62      298.01     22.37 o
  -5   4  14      221.79      229.74     20.35 o
  -4   4  14      172.38      179.11     19.49 o
  -3   4  14      565.49      566.55     22.17 o
  -2   4  14     1990.83     2018.49     35.73 o
  -1   4  14        0.95       -6.21     13.87 o
   0   4  14       57.74       55.47     13.80 o
   1   4  14      846.84      845.74     23.77 o
   2   4  14     3847.84     3959.37     45.34 o
   3   4  14      284.98      279.13     16.68 o
   4   4  14      737.89      721.99     22.52 o
   5   4  14       13.23       12.08     12.58 o
   6   4  14     1187.85     1214.91     26.50 o
   7   4  14      585.70      571.04     44.98 o
   8   4  14     3331.05     3587.69    143.44 o
   9   4  14      467.26      469.40     47.89 o
  10   4  14      574.88      471.79     48.47 o
  11   4  14      220.86      250.10     42.61 o
  -6   5  14      547.88      554.36     27.41 o
  -5   5  14      107.47       97.94     17.50 o
  -4   5  14      505.53      477.24     22.52 o
  -3   5  14     2863.19     2985.12     52.84 o
  -2   5  14      106.71      105.12     16.18 o
  -1   5  14      202.56      222.90     17.24 o
   0   5  14       10.26       11.73     13.09 o
   1   5  14     2209.08     2247.79     35.43 o
   2   5  14      831.96      811.88     23.34 o
   3   5  14        3.82       12.46     13.25 o
   4   5  14     1210.60     1214.54     27.19 o
   5   5  14      588.92      540.89     21.19 o
   6   5  14      248.47      269.08     17.38 o
   7   5  14     1384.97     1387.76     63.75 o
   8   5  14     1305.65     1411.05     67.12 o
   9   5  14      259.37      179.41     37.65 o
  10   5  14       89.31       95.82     37.18 o
  11   5  14      907.17      863.96    142.84 o
  -6   6  14      307.89      316.73     23.74 o
  -5   6  14       58.47       64.00     17.06 o
  -4   6  14     1622.02     1613.08     35.63 o
  -3   6  14       73.56       67.18     15.59 o
  -2   6  14        7.93       -3.28     15.07 o
  -1   6  14      479.77      476.72     22.36 o
   0   6  14      232.06      238.30     17.45 o
   1   6  14     1951.68     2013.98     36.24 o
   2   6  14      133.41      121.03     16.14 o
   3   6  14     2870.97     3022.53     62.19 o
   4   6  14      163.65      172.46     18.14 o
   5   6  14      674.56      684.95     23.20 o
   6   6  14     1939.53     2019.86     35.24 o
   7   6  14      468.32      435.20     20.86 o
   8   6  14        5.84       13.69     47.02 o
   9   6  14      293.04      279.14     55.35 o
  10   6  14     2330.23     2118.21    116.06 o
  11   6  14       23.49       -6.33     35.34 o
  -5   7  14     1805.62     1860.41     41.72 o
  -4   7  14      176.75      204.46     20.37 o
  -3   7  14      522.50      504.05     25.31 o
  -2   7  14      142.46      144.36     17.28 o
  -1   7  14      376.79      349.99     20.27 o
   0   7  14     1981.71     2030.56     38.14 o
   1   7  14      851.07      826.63     25.59 o
   2   7  14      192.06      176.53     18.30 o
   3   7  14      543.86      480.61     23.52 o
   4   7  14      160.86      178.92     18.36 o
   5   7  14     1673.75     1724.05     39.59 o
   6   7  14       11.25       12.69     15.24 o
   7   7  14       56.00       46.46     15.01 o
   8   7  14      805.38      674.92     71.42 o
   9   7  14     1719.48     1689.69    101.18 o
  10   7  14       51.63       96.61     35.12 o
  11   7  14       70.63      107.13     51.18 o
  -5   8  14       19.74       42.46     22.10 o
  -4   8  14      143.80      130.47     20.42 o
  -3   8  14       43.66       41.30     18.62 o
  -2   8  14      741.34      729.47     27.36 o
  -1   8  14     1232.68     1191.87     31.76 o
   0   8  14      144.07      149.51     18.61 o
   1   8  14      567.63      536.88     22.83 o
   2   8  14      947.71      938.09     30.72 o
   3   8  14      321.21      322.61     21.62 o
   4   8  14     1177.11     1141.31     32.64 o
   5   8  14      136.47      151.22     18.11 o
   6   8  14       15.66       34.15     15.96 o
   7   8  14      394.62      350.46     21.04 o
   8   8  14     3188.00     3266.89    132.72 o
   9   8  14       11.01       11.31     42.85 o
  10   8  14      505.78      497.44     48.50 o
  11   8  14       87.95       61.90     51.18 o
  -4   9  14      558.85      522.00     27.85 o
  -3   9  14      451.52      411.95     25.21 o
  -2   9  14     1305.75     1314.71     48.01 o
  -1   9  14      670.48      612.62     26.12 o
   0   9  14      422.13      437.81     23.37 o
   1   9  14      310.53      273.19     22.16 o
   2   9  14      567.59      542.11     25.84 o
   3   9  14     1809.20     1815.13     40.36 o
   4   9  14      582.06      557.69     25.89 o
   5   9  14       18.96       31.53     15.25 o
   6   9  14      204.80      248.45     19.52 o
   7   9  14     6236.21     6692.03     69.73 o
   8   9  14       69.94       47.61     48.80 o
   9   9  14      255.79      218.65     40.53 o
  10   9  14       49.18       32.96     31.56 o
  11   9  14      714.78      624.93     80.35 o
  -3  10  14      198.91      218.91     24.94 o
  -2  10  14      750.23      697.22     31.89 o
  -1  10  14      133.67      143.73     20.88 o
   0  10  14      139.93      140.05     21.93 o
   1  10  14        0.18        1.56     17.62 o
   2  10  14     2086.87     2163.76     45.03 o
   3  10  14      378.96      358.10     24.50 o
   4  10  14      279.82      250.70     21.59 o
   5  10  14      622.62      647.81     27.82 o
   6  10  14     1970.70     2001.28     47.16 o
   7  10  14       45.34       43.69     19.16 o
   8  10  14      554.67      547.71     47.03 o
   9  10  14      945.45      924.66     60.56 o
  10  10  14       30.95        3.80     32.19 o
  11  10  14      159.59      161.29     53.57 o
  -2  11  14      163.06      154.47     24.24 o
  -1  11  14      184.45      208.75     25.62 o
   0  11  14        5.61       -5.75     19.90 o
   1  11  14      547.41      571.61     28.92 o
   2  11  14       63.29       61.71     20.35 o
   3  11  14       30.89       40.78     18.25 o
   4  11  14      341.87      358.79     25.69 o
   5  11  14      652.03      648.32     33.11 o
   6  11  14        2.54        5.33     20.28 o
   7  11  14      829.56      822.68     30.63 o
   8  11  14      591.09      579.36     27.07 o
   9  11  14        0.85       14.99     32.37 o
  10  11  14       61.50       81.35     38.09 o
   0  12  14     1437.09     1482.43     46.35 o
   1  12  14      243.43      230.55     27.26 o
   2  12  14       77.66       79.20     24.24 o
   3  12  14      119.14      137.27     24.27 o
   4  12  14      896.57      919.68     34.60 o
   5  12  14      614.25      595.73     29.83 o
   6  12  14      482.06      434.43     26.41 o
   7  12  14      442.96      430.92     26.19 o
   8  12  14      271.27      225.96     21.40 o
   9  12  14       35.98       33.23     34.44 o
   1  13  14       91.88       83.78     21.93 o
   2  13  14      190.24      205.84     25.17 o
   3  13  14      118.31      121.40     21.88 o
   4  13  14     1152.60     1156.62     39.85 o
   5  13  14     1104.24     1090.87     38.53 o
   6  13  14      557.17      572.63     29.59 o
   7  13  14      206.19      238.69     24.07 o
   8  13  14      114.68      119.08     24.30 o
  -1  -5  15      204.48      207.52     27.64 o
   0  -5  15      667.95      682.54     32.91 o
  -4  -4  15     1167.75     1162.98     38.45 o
  -3  -4  15      471.02      429.88     26.82 o
  -2  -4  15      483.44      464.98     26.22 o
  -1  -4  15      830.29      830.01     32.24 o
   0  -4  15        5.76        7.18     19.72 o
   1  -4  15       93.68       80.08     20.43 o
   2  -4  15      146.26      149.18     21.61 o
   3  -4  15     1297.71     1462.36     37.67 o
  -5  -3  15     1401.18     1493.02     41.38 o
  -4  -3  15       15.59       25.31     19.05 o
  -3  -3  15      114.53      116.56     20.74 o
  -2  -3  15      621.82      648.61     33.49 o
  -1  -3  15       39.64       20.32     17.72 o
   0  -3  15      137.65      139.45     23.27 o
   1  -3  15      212.97      252.37     23.96 o
   2  -3  15      682.49      681.85     29.19 o
   3  -3  15      393.00      407.00     25.94 o
   4  -3  15        0.44        3.71     30.44 o
  -6  -2  15      684.91      684.77     31.31 o
  -5  -2  15      371.59      402.95     26.74 o
  -4  -2  15        9.57       27.39     18.60 o
  -3  -2  15      833.41      855.22     32.10 o
  -2  -2  15       68.57       52.59     19.55 o
  -1  -2  15      106.90      110.41     19.63 o
   0  -2  15      125.05      109.43     19.64 o
   1  -2  15      558.05      559.69     26.21 o
   2  -2  15      798.54      804.94     36.15 o
   3  -2  15      168.93      136.05     19.90 o
   4  -2  15      170.07      169.35     20.82 o
   5  -2  15      159.39      252.95     69.64 o
   6  -2  15      124.23       82.13     66.66 o
  -6  -1  15      913.00      847.51     33.91 o
  -5  -1  15      273.20      258.61     23.92 o
  -4  -1  15     1613.90     1632.51     40.36 o
  -3  -1  15      266.53      286.39     21.95 o
  -2  -1  15      354.38      353.24     23.94 o
  -1  -1  15       10.40       18.86     17.21 o
   0  -1  15     2599.00     2670.96     51.24 o
   1  -1  15      626.55      631.17     26.90 o
   2  -1  15        7.35       12.71     17.22 o
   3  -1  15       54.84       47.86     17.30 o
   4  -1  15      476.33      509.37     25.23 o
   5  -1  15       67.92       99.99     62.49 o
   6  -1  15     1116.74     1136.18    103.56 o
   7  -1  15       14.58       41.66     70.83 o
  -6   0  15       28.91       32.65     20.42 o
  -5   0  15     1866.04     1881.27     42.35 o
  -4   0  15       14.24        0.22     18.69 o
  -3   0  15       18.65        3.83     17.85 o
  -2   0  15      715.71      703.73     27.75 o
  -1   0  15     2302.93     2321.10     43.60 o
   0   0  15     1392.67     1395.96     37.60 o
   1   0  15        2.32       19.48     17.28 o
   2   0  15       90.57       86.66     16.61 o
   3   0  15      195.61      224.34     20.17 o
   4   0  15      504.25      511.92     23.93 o
   5   0  15     2759.59     2976.94     62.86 o
   6   0  15       25.39       37.50     58.92 o
   7   0  15        5.00      -26.19     58.92 o
   8   0  15      219.80      282.11     73.21 o
  -6   1  15     1749.43     1837.21     43.28 o
  -5   1  15        0.16      -14.18     18.50 o
  -4   1  15       82.49       70.34     18.28 o
  -3   1  15      669.52      632.94     25.79 o
  -2   1  15      561.94      547.54     24.18 o
  -1   1  15      589.62      588.08     25.61 o
   0   1  15      829.84      848.41     31.18 o
   1   1  15      114.22      124.65     20.23 o
   2   1  15       45.30       46.91     15.37 o
   3   1  15      234.03      236.67     19.17 o
   4   1  15     3130.06     3387.35     48.88 o
   5   1  15        1.90       -1.63     16.07 o
   6   1  15      161.42      220.21     57.73 o
   7   1  15       14.14       -7.74     55.35 o
   8   1  15     1503.78     1690.29    116.65 o
  -6   2  15       41.55       33.94     19.64 o
  -5   2  15      247.80      228.98     22.61 o
  -4   2  15      296.01      277.60     22.59 o
  -3   2  15      632.29      640.27     24.44 o
  -2   2  15      201.97      193.79     18.99 o
  -1   2  15     1045.99     1025.20     28.49 o
   0   2  15      240.82      229.09     17.24 o
   1   2  15      244.15      212.78     19.26 o
   2   2  15       13.08        8.97     14.00 o
   3   2  15     1057.48     1073.91     29.69 o
   4   2  15        4.07        7.85     15.36 o
   5   2  15      162.57      176.25     17.63 o
   6   2  15      142.76      128.56     54.16 o
   7   2  15      211.80      186.88     60.71 o
   8   2  15        1.38       61.30     60.71 o
   9   2  15      572.36      607.67     81.54 o
  -6   3  15      376.25      359.97     25.42 o
  -5   3  15      216.67      237.59     21.07 o
  -4   3  15      863.29      816.39     29.51 o
  -3   3  15      785.43      783.71     27.10 o
  -2   3  15     2005.04     2011.50     36.95 o
  -1   3  15      388.59      387.03     19.76 o
   0   3  15      227.27      218.51     17.94 o
   1   3  15      738.57      722.61     29.71 o
   2   3  15     1232.76     1252.31     34.17 o
   3   3  15       39.64       38.67     13.49 o
   4   3  15       24.06       28.70     13.48 o
   5   3  15       16.62        6.08     14.34 o
   6   3  15     1182.67     1206.32     39.47 o
   7   3  15      232.83      251.76     58.92 o
   8   3  15      574.93      583.86     73.80 o
   9   3  15      457.33      423.17     74.99 o
  -6   4  15      195.57      184.94     21.86 o
  -5   4  15      130.88      119.85     19.85 o
  -4   4  15     1122.14     1107.79     33.07 o
  -3   4  15     5801.71     6088.16     90.47 o
  -2   4  15      780.89      743.30     25.84 o
  -1   4  15       34.75       38.97     14.78 o
   0   4  15     1053.75     1029.24     26.70 o
   1   4  15     2484.93     2612.98     43.54 o
   2   4  15     1056.17     1051.23     28.82 o
   3   4  15       80.67       77.40     14.76 o
   4   4  15       46.74       61.35     14.33 o
   5   4  15     2010.88     2064.16     36.18 o
   6   4  15     1091.62     1123.98     27.36 o
   7   4  15      557.85      554.70     70.23 o
   8   4  15      502.48      391.03     67.85 o
   9   4  15      464.22      422.16     48.62 o
  10   4  15      312.63      301.32     46.26 o
  -5   5  15        0.40        2.19     19.02 o
  -4   5  15     1725.30     1730.44     40.09 o
  -3   5  15      597.42      579.36     23.87 o
  -2   5  15       76.39       73.73     16.74 o
  -1   5  15       86.38       73.29     15.58 o
   0   5  15      405.24      393.62     19.78 o
   1   5  15     1274.04     1258.34     32.55 o
   2   5  15        0.17       -2.11     14.88 o
   3   5  15     1667.47     1662.76     32.43 o
   4   5  15      884.18      864.47     25.10 o
   5   5  15     1006.77     1014.47     26.28 o
   6   5  15      524.12      508.04     20.83 o
   7   5  15      271.48      296.55     41.80 o
   8   5  15       52.28       32.14     48.21 o
   9   5  15      188.60      279.14     60.11 o
  10   5  15     2265.81     2358.20    175.28 o
  -5   6  15     1341.04     1383.54     39.45 o
  -4   6  15      562.12      571.34     27.27 o
  -3   6  15      186.20      188.38     18.91 o
  -2   6  15       41.92       49.58     16.38 o
  -1   6  15      551.66      552.39     23.05 o
   0   6  15      531.18      530.69     22.38 o
   1   6  15       77.75       61.38     16.72 o
   2   6  15      598.31      616.89     25.34 o
   3   6  15      405.62      380.96     20.63 o
   4   6  15      223.58      240.86     17.87 o
   5   6  15      344.30      306.01     19.29 o
   6   6  15        8.31       -4.11     14.61 o
   7   6  15        0.27      -31.54     45.83 o
   8   6  15       56.76       47.61     51.18 o
   9   6  15     2396.23     2433.02     87.74 o
  10   6  15       11.29       43.59     34.32 o
  -4   7  15       49.31       55.83     19.28 o
  -3   7  15        9.14       17.53     16.30 o
  -2   7  15     1699.40     1705.64     39.14 o
  -1   7  15      452.22      461.84     24.20 o
   0   7  15        8.34        3.46     16.46 o
   1   7  15      682.34      687.50     28.76 o
   2   7  15      838.10      850.32     36.73 o
   3   7  15      515.05      506.06     24.52 o
   4   7  15      113.20      109.91     16.63 o
   5   7  15      123.93      135.47     19.23 o
   6   7  15        9.86       21.92     15.49 o
   7   7  15       75.64       65.91     17.07 o
   8   7  15     1603.81     1555.78    102.37 o
   9   7  15       33.46        3.57     45.83 o
  10   7  15       64.40       44.06     34.30 o
  -4   8  15      698.82      722.90     31.16 o
  -3   8  15     1758.40     1681.44     45.16 o
  -2   8  15      735.77      722.51     29.01 o
  -1   8  15      291.87      277.97     21.86 o
   0   8  15      618.52      618.48     26.42 o
   1   8  15      412.81      412.11     25.45 o
   2   8  15     1290.95     1293.63     41.57 o
   3   8  15     1615.79     1668.94     41.97 o
   4   8  15        0.37        2.37     16.32 o
   5   8  15      162.81      157.34     18.20 o
   6   8  15       15.76       26.89     16.24 o
   7   8  15     4490.97     4716.45     60.10 o
   8   8  15       81.03       24.40     45.23 o
   9   8  15       16.25       37.50     45.23 o
  10   8  15        6.13       -8.32     34.50 o
  -3   9  15       87.20       90.34     21.16 o
  -2   9  15     1408.36     1392.04     37.50 o
  -1   9  15        8.44       12.12     17.78 o
   0   9  15       10.75       27.07     17.16 o
   1   9  15      530.65      554.86     27.33 o
   2   9  15     2769.23     2771.46     50.84 o
   3   9  15       62.22       80.19     20.28 o
   4   9  15       57.85       78.47     18.49 o
   5   9  15        0.09        7.37     17.07 o
   6   9  15     2897.92     3232.57     57.34 o
   7   9  15      370.53      424.39     24.30 o
   8   9  15      141.85      191.05     52.97 o
   9   9  15       10.03       14.28     46.42 o
  10   9  15      532.62      483.00     48.61 o
  -2  10  15      311.14      327.38     26.10 o
  -1  10  15        0.13       10.46     19.43 o
   0  10  15      133.99      153.05     22.57 o
   1  10  15      792.25      749.47     31.65 o
   2  10  15      107.59      114.74     20.44 o
   3  10  15        4.78       -4.78     18.50 o
   4  10  15       60.70       67.70     17.90 o
   5  10  15      438.63      430.38     25.16 o
   6  10  15      304.08      337.78     23.50 o
   7  10  15      218.95      211.33     21.30 o
   8  10  15      278.29      236.28     62.49 o
   9  10  15      235.27      194.73     39.50 o
  10  10  15      107.16       98.23     39.35 o
  -1  11  15      192.49      200.72     26.00 o
   0  11  15     1310.26     1329.58     44.71 o
   1  11  15      212.07      165.38     23.89 o
   2  11  15        8.90      -14.53     20.89 o
   3  11  15       56.70       54.09     20.91 o
   4  11  15      828.57      884.77     34.24 o
   5  11  15      280.27      311.10     24.76 o
   6  11  15       41.41       39.69     20.30 o
   7  11  15      441.19      447.05     28.95 o
   8  11  15      394.41      447.30     37.40 o
   9  11  15      261.44      323.88     47.28 o
   1  12  15        1.05       -4.84     22.79 o
   2  12  15      137.27      147.29     24.98 o
   3  12  15      441.50      459.58     33.10 o
   4  12  15     1230.95     1299.83     44.11 o
   5  12  15       96.80       90.32     24.34 o
   6  12  15     1152.72     1084.66     36.52 o
   7  12  15      150.94      121.75     21.01 o
   8  12  15      205.70      194.81     22.85 o
   4  13  15      478.62      515.97     30.00 o
   5  13  15      406.74      364.70     27.62 o
   6  13  15      235.45      270.37     25.74 o
  -2  -3  16      321.17      328.81     25.33 o
  -1  -3  16      198.75      213.47     26.66 o
   0  -3  16      233.54      251.98     25.17 o
   1  -3  16     1040.38     1050.31     37.70 o
   2  -3  16      137.69      160.14     23.01 o
  -4  -2  16     1477.72     1521.41     44.04 o
  -3  -2  16      148.48      150.92     22.44 o
  -2  -2  16      240.16      247.55     23.63 o
  -1  -2  16       67.55       61.02     21.07 o
   0  -2  16     1743.78     1785.38     47.00 o
   1  -2  16      299.41      339.73     26.85 o
   2  -2  16       12.72       24.17     19.25 o
   3  -2  16       33.48       29.07     19.59 o
   4  -2  16      834.48      888.39     35.38 o
  -4  -1  16        0.34        3.22     21.47 o
  -3  -1  16       44.82       37.05     19.42 o
  -2  -1  16      153.82      158.67     21.88 o
  -1  -1  16     2947.39     3041.22     85.53 o
   0  -1  16      332.69      351.09     27.38 o
   1  -1  16        1.55        6.28     19.93 o
   2  -1  16      268.29      265.73     23.48 o
   3  -1  16      381.68      393.16     25.60 o
   4  -1  16      399.47      426.27     25.91 o
   5  -1  16      918.07      986.20     98.20 o
  -5   0  16       11.36       10.33     21.49 o
  -4   0  16      423.51      432.83     27.26 o
  -3   0  16      135.36      130.23     20.72 o
  -2   0  16     1296.07     1285.77     35.66 o
  -1   0  16      415.97      406.69     27.28 o
   0   0  16      651.41      633.32     30.36 o
   1   0  16       68.46       75.72     20.92 o
   2   0  16      438.50      424.90     25.89 o
   3   0  16      392.05      387.14     24.09 o
   4   0  16     2467.33     2571.21     46.26 o
   5   0  16        2.24      -25.59     57.14 o
   6   0  16       13.96       68.44     55.95 o
  -5   1  16      138.02      114.02     22.36 o
  -4   1  16       23.59        9.30     20.72 o
  -3   1  16      913.28      874.96     31.23 o
  -2   1  16       54.92       46.31     18.98 o
  -1   1  16      540.82      546.12     26.27 o
   0   1  16      729.88      704.69     32.78 o
   1   1  16      529.68      512.57     27.57 o
   2   1  16      275.58      276.03     24.00 o
   3   1  16      791.19      759.91     27.76 o
   4   1  16       11.33       18.25     16.97 o
   5   1  16       20.80       30.59     18.50 o
   6   1  16       10.58       22.62     57.14 o
   7   1  16      321.27      321.99     73.80 o
  -5   2  16      244.57      258.62     25.04 o
  -4   2  16      873.93      911.66     33.48 o
  -3   2  16        0.47      -12.48     19.71 o
  -2   2  16      480.31      484.49     23.67 o
  -1   2  16     1829.22     1948.68     38.40 o
   0   2  16       32.26       31.80     17.17 o
   1   2  16      409.55      427.28     23.84 o
   2   2  16      643.25      628.23     28.46 o
   3   2  16      779.47      786.93     27.99 o
   4   2  16        1.26       15.71     16.28 o
   5   2  16        0.04        7.44     16.87 o
   6   2  16      524.29      515.42     74.99 o
   7   2  16       68.71       61.30     50.59 o
   8   2  16        2.68       24.40     56.54 o
  -5   3  16      819.91      808.97     32.65 o
  -4   3  16      987.76     1010.83     34.42 o
  -3   3  16     2184.14     2224.33     45.19 o
  -2   3  16     1445.61     1425.96     33.88 o
  -1   3  16      353.19      316.49     20.08 o
   0   3  16      619.34      613.90     27.45 o
   1   3  16     1772.61     1795.49     38.88 o
   2   3  16        0.00        4.86     16.70 o
   3   3  16       16.85       16.53     14.66 o
   4   3  16      279.82      294.43     19.32 o
   5   3  16     1808.20     1877.93     38.62 o
   6   3  16     1028.77      980.25     85.70 o
   7   3  16       65.47       87.49     52.38 o
   8   3  16      445.08      508.28     74.99 o
  -5   4  16      240.31      209.33     22.46 o
  -4   4  16     2451.02     2579.50     49.49 o
  -3   4  16      384.81      435.04     24.18 o
  -2   4  16      356.91      347.05     21.87 o
  -1   4  16       92.58       90.84     16.87 o
   0   4  16     1683.13     1703.16     38.78 o
   1   4  16      352.84      326.49     23.07 o
   2   4  16      418.21      401.17     23.01 o
   3   4  16      849.83      826.90     27.76 o
   4   4  16     1625.16     1602.22     33.48 o
   5   4  16     1456.15     1468.01     32.30 o
   6   4  16       40.37       35.55     17.25 o
   7   4  16       51.25       94.63     54.16 o
   8   4  16      101.45      117.25     58.33 o
   9   4  16      126.97      161.29     58.33 o
  -4   5  16      413.22      396.64     26.09 o
  -3   5  16      176.65      175.96     19.46 o
  -2   5  16        3.03       22.22     17.06 o
  -1   5  16     1603.14     1662.42     35.49 o
   0   5  16        7.57       29.94     17.18 o
   1   5  16      354.77      322.66     21.95 o
   2   5  16      187.89      188.50     18.58 o
   3   5  16     1601.74     1699.87     37.33 o
   4   5  16      769.90      759.85     25.75 o
   5   5  16      212.89      204.93     17.35 o
   6   5  16       24.32       14.57     14.85 o
   7   5  16      390.52      351.55     44.64 o
   8   5  16      276.44      368.41     67.25 o
   9   5  16     1723.69     1891.45    117.84 o
  -4   6  16       22.06       22.23     20.24 o
  -3   6  16       33.71       18.73     19.13 o
  -2   6  16     2398.05     2487.21     43.71 o
  -1   6  16        0.09       14.51     16.20 o
   0   6  16        0.43       -5.76     17.68 o
   1   6  16      929.81      884.49     30.76 o
   2   6  16     1308.13     1360.29     35.47 o
   3   6  16      237.57      246.78     19.92 o
   4   6  16        2.81        9.15     14.33 o
   5   6  16      161.45      171.79     17.59 o
   6   6  16      210.79      183.36     17.46 o
   7   6  16      161.92      171.84     39.50 o
   8   6  16     1013.48     1005.00    106.83 o
   9   6  16      106.79      163.67     57.14 o
  -3   7  16     2670.98     2774.21     47.85 o
  -2   7  16        1.47       11.83     16.68 o
  -1   7  16       13.37       12.58     15.80 o
   0   7  16     1100.31     1120.11     33.35 o
   1   7  16      380.09      341.50     22.09 o
   2   7  16      478.26      469.67     24.44 o
   3   7  16      439.45      457.61     24.12 o
   4   7  16     1018.49      995.21     30.52 o
   5   7  16       43.52       50.06     15.94 o
   6   7  16      145.41      161.79     18.17 o
   7   7  16     1871.40     1980.13    112.49 o
   8   7  16       37.84       -7.14     54.16 o
   9   7  16      623.38      575.82     52.61 o
  -3   8  16       54.82       69.94     18.54 o
  -2   8  16      783.03      799.48     31.17 o
  -1   8  16       54.40       53.68     19.20 o
   0   8  16      278.27      294.29     23.40 o
   1   8  16      498.77      503.64     27.99 o
   2   8  16     2727.59     2858.70     52.53 o
   3   8  16      135.95      132.01     19.78 o
   4   8  16      100.83       88.52     18.49 o
   5   8  16      401.07      407.05     25.02 o
   6   8  16     1763.39     1900.62     38.90 o
   7   8  16      204.27      250.25     22.05 o
   8   8  16        1.11       13.09     52.97 o
   9   8  16       81.42       97.61     53.57 o
  -2   9  16      140.60      135.05     22.45 o
  -1   9  16      491.72      453.55     27.12 o
   0   9  16      447.53      436.72     28.07 o
   1   9  16     1454.90     1353.19     39.93 o
   2   9  16      382.68      432.19     27.69 o
   3   9  16      192.23      203.90     23.21 o
   4   9  16       86.75       88.56     20.50 o
   5   9  16     1188.18     1260.11     36.98 o
   6   9  16      260.58      309.90     23.73 o
   7   9  16       77.04       63.39     18.62 o
   8   9  16        2.70       42.85     54.76 o
   9   9  16      346.49      304.13     60.11 o
  -1  10  16      256.09      298.81     26.31 o
   0  10  16     1253.26     1277.20     40.39 o
   1  10  16     1010.85     1015.79     35.77 o
   2  10  16       68.14       55.56     20.81 o
   3  10  16       75.92       74.53     20.34 o
   4  10  16      874.23      894.30     33.38 o
   5  10  16      211.43      203.43     21.70 o
   6  10  16       13.92       12.64     19.48 o
   7  10  16      156.01      173.02     21.46 o
   8  10  16      930.23      842.17     83.92 o
   9  10  16      553.50      506.49     76.18 o
   1  11  16        5.43        8.14     21.95 o
   2  11  16       21.10       -0.10     21.64 o
   3  11  16     1158.38     1215.46     40.01 o
   4  11  16      253.89      265.85     24.56 o
   5  11  16       21.39       23.85     21.13 o
   6  11  16     1001.93     1045.78     36.05 o
   7  11  16      241.85      220.29     25.80 o
   8  11  16      764.50      830.26     89.28 o
   3  12  16      190.54      201.48     26.89 o
   4  12  16       37.46       28.98     25.91 o
   5  12  16      698.46      699.50     37.25 o
   6  12  16       61.93       59.81     22.82 o
  -2  -1  17     1683.65     1698.77     52.21 o
  -1  -1  17        0.89       -1.20     22.46 o
   0  -1  17      561.26      607.22     33.25 o
   1  -1  17      470.87      494.94     31.00 o
   2  -1  17      639.53      679.03     32.18 o
[truncated: 7,844 more chars]
